# Supplementary material for: Cryptic invasion suggested by a cytogeographic analysis of the halophytic Puccinellia distans complex (Poaceae) in Central Europe
Source: Front Plant Sci. 2023 Oct 19;14:1249292. doi: 10.3389/fpls.2023.1249292 (PMC10620967; doi:10.3389/fpls.2023.1249292)
Supplement: Supplementary file 4 [file Table_2.xlsx]

## Sheet: FCM data
	Supplementary Table 2. Flow cytometric data of the analyzed individuals of Puccinellia distans agg. Bellis perennis (2C = 3.38 pg) was used as the internal standard.
img	Population	Individual	Standard mean	Standard CV	Sample mean	Sample CV	Sample/Standard Ratio	Sample genome size [pg]	Assigned group	Quality control	Chromosome count
0001#PU1@2+B200.FCS.png	PU1	2	195.48	2.65	446.1	2.62	2.28207	7.71341	6xB	FAIL
0003#PU1@3_sil+B200.FCS.png	PU1	3	198.72	1.55	453.97	1.1	2.28447	7.72151	6xB	PASS
0004#PU1@5+B200.FCS.png	PU1	5	199.03	1.44	451.44	1.22	2.2682	7.66652	6xB	PASS
0006#PU1@6+B200.FCS.png	PU1	6	199.42	1.54	461.29	1.42	2.31316	7.81847	6xB	PASS
0009#PU1@7_sil+B200.FCS.png	PU1	7	207.39	1.69	474.68	1.07	2.28883	7.73624	6xB	PASS
0011#PU1@10_sil+B200.FCS.png	PU1	10	211.99	1.67	516.42	1.04	2.43606	8.23388	6xC	PASS
0013#PU1@11_sil+B200.FCS.png	PU1	11	211.96	1.96	525.36	1.56	2.47858	8.3776	6xC	PASS
0014#PU1@14+B200.FCS.png	PU1	14	207.03	2.12	504.5	1.52	2.43684	8.23654	6xC	PASS
0016#PU1@15+B200.FCS.png	PU1	15	203.64	2.96	464.72	1.62	2.28207	7.71338	6xB	FAIL
0017#PU2@1+B200.FCS.png	PU2	1	214.84	1.71	481.34	1.29	2.24046	7.57275	unassigned	PASS
0019#PU2@2+B200.FCS.png	PU2	2	224.94	2.2	486.07	1.69	2.16089	7.3038	6xA	PASS
0020#PU2@3+B200.FCS.png	PU2	3	210.93	1.77	473.85	1.35	2.24648	7.5931	unassigned	PASS
0021#PU2@4+B200.FCS.png	PU2	4	211.69	2.27	477.75	2	2.25684	7.62811	6xB	PASS
0025#PU2@5_sil+B200.FCS.png	PU2	5	217.47	1.91	486.43	1.13	2.23677	7.56028	unassigned	PASS
0026#PU2@7+B200(2).FCS.png	PU2	7	209.29	2.02	459.92	1.75	2.19752	7.42763	6xA	PASS
0030#PU2@8_sil+B200.FCS.png	PU2	8	175.54	1.67	421.22	1.5	2.39957	8.11054	6xC	PASS
0031#PU2@9+B200.FCS.png	PU2	9	223.59	1.85	493.55	1.53	2.20739	7.46097	6xA	PASS
0032#PU2@10+B200.FCS.png	PU2	10	220.68	1.88	493.6	1.1	2.23672	7.56012	unassigned	PASS
0033#PU2@11+B200.FCS.png	PU2	11	205.5	2.46	459.92	1.93	2.23805	7.56462	unassigned	PASS
0034#PU2@12+B200.FCS.png	PU2	12	194.75	2.68	441.99	1.89	2.26953	7.67099	6xB	FAIL
0036#PU2@15_sil+B200.FCS.png	PU2	15	222.05	2.41	481.24	1.61	2.16726	7.32534	6xA	PASS
0037#PU3@1+B200.FCS.png	PU3	1	220.02	1.7	498.21	1.48	2.26439	7.65362	6xB	PASS
0040#PU3@3_CHR+B200.fcs.png	PU3	3	219.22	1.67	512.41	1.54	2.28041	7.7078	6xB	PASS
0042#PU3@4_sil+B200.FCS.png	PU3	4	187.84	2.12	432.51	1.71	2.30254	7.7826	6xB	PASS
0043#PU3@6+B200.FCS.png	PU3	6	205.88	1.96	473.15	1.59	2.29818	7.76786	6xB	PASS
0045#PU3@7_CHR+B200.fcs.png	PU3	7	218.17	1.56	515.6	1.18	2.30565	7.79311	6xB	PASS
0046#PU3@8+B200.FCS.png	PU3	8	202.41	2.07	460.98	1.66	2.27746	7.6978	6xB	PASS	42
0048#PU3@9+B200.FCS.png	PU3	9	211.38	2.43	479.87	1.68	2.27018	7.6732	6xB	PASS
0050#PU3@10_sil+B200.FCS.png	PU3	10	206.45	1.82	454.2	1.55	2.20005	7.43616	6xA	PASS
0053#PU3@11_CHR+B200.fcs.png	PU3	11	221.11	1.68	514.53	1.25	2.27027	7.67353	6xB	PASS
0054#PU3@12+B200.FCS.png	PU3	12	201.59	2.35	446.99	1.62	2.21732	7.49455	6xA	PASS
0056#PU3@13_sil+B200.FCS.png	PU3	13	196.28	1.67	424.27	1.59	2.16155	7.30606	6xA	PASS
0057#PU3@14+B200.FCS.png	PU3	14	221	1.56	509.46	1.25	2.30525	7.79174	6xB	PASS
0058#PU4@4+B200.FCS.png	PU4	4	184.98	2.6	272.66	1.7	1.474	4.98211	4xA	FAIL
0059#PU4@5+B200.FCS.png	PU4	5	214.26	2.73	315.03	1.99	1.47032	4.96967	4xA	FAIL
0060#PU4@9+B200.FCS.png	PU4	9	222.58	2.13	324.21	2	1.4566	4.92331	4xA	PASS
0061#PU4@10+B200.FCS.png	PU4	10	207.04	1.66	306.45	1.81	1.48015	5.0029	4xA	PASS
0062#PU4@13+B200.FCS.png	PU4	13	231.6	2.47	439.8	1.43	1.89896	6.4185	5x	PASS
0064#PU5@1+B200.FCS.png	PU5	1	193.5	1.8	300.02	2.02	1.55049	5.24066	4xA	PASS
0065#PU5@2+B200.FCS.png	PU5	2	205.24	2.22	304.4	2.08	1.48314	5.01302	4xA	PASS
0066#PU5@3+B200.FCS.png	PU5	3	205.32	1.76	334.87	1.73	1.63097	5.51267	4xA	PASS
0067#PU5@4+B200.FCS.png	PU5	4	196.16	1.59	308.4	2.07	1.57219	5.31399	4xA	PASS
0068#PU5@7+B200.FCS.png	PU5	7	199.58	1.91	309.76	2	1.55206	5.24596	4xA	PASS
0069#PU5@8+B200.FCS.png	PU5	8	207.62	2.01	306.09	1.5	1.47428	4.98307	4xA	PASS
0070#PU5@9+B200.FCS.png	PU5	9	193.84	1.62	294.24	1.68	1.51795	5.13068	4xA	PASS
0071#PU5@10+B200.FCS.png	PU5	10	199.75	1.52	320.41	1.39	1.60406	5.42171	4xA	PASS
0072#PU5@11+B200.FCS.png	PU5	11	212.06	2.57	326.31	2.35	1.53876	5.20102	4xA	FAIL
0073#PU5@12+B200.FCS.png	PU5	12	202.58	2.11	306.42	2.29	1.51259	5.11255	4xA	PASS
0074#PU6@1+B200.FCS.png	PU6	1	215.24	1.97	497.01	1.74	2.3091	7.80475	6xB	PASS
0076#PU6@3+B200.FCS.png	PU6	3	197.36	2.29	474.31	2.18	2.40327	8.12306	6xC	PASS
0077#PU6@7+B200.FCS.png	PU6	7	202.4	2.11	464.3	1.91	2.29397	7.75363	6xB	PASS
0079#PU6@8_CHR+B200.fcs.png	PU6	8	215.26	1.5	529.5	1.44	2.39982	8.11139	6xC	PASS
0080#PU6@10+B200.FCS.png	PU6	10	229.13	2.77	519.35	1.77	2.26662	7.66117	6xB	FAIL
0082#PU7@1_sil+B200.FCS.png	PU7	1	201.93	2.17	496.19	1.7	2.45724	8.30546	6xC	PASS
0084#PU7@2_sil+B200.FCS.png	PU7	2	199.61	1.95	449.95	1.62	2.25415	7.61901	unassigned	PASS
0085#PU7@4+B200.FCS.png	PU7	4	207.81	1.52	496.93	1.24	2.39127	8.0825	6xC	PASS
0087#PU7@5+B200.FCS.png	PU7	5	202	1.55	463.83	1.71	2.29619	7.76112	6xB	PASS
0089#PU7@9+B200.FCS.png	PU7	9	201.41	1.93	489.66	1.48	2.43116	8.21732	6xC	PASS
0091#PU7@12_sil+B200.FCS.png	PU7	12	192.77	1.73	437.83	1.33	2.27126	7.67684	6xB	PASS
0092#PU7@14+B200.FCS.png	PU7	14	208.31	1.68	511.53	1.55	2.45562	8.29999	6xC	PASS
0094#PU7@15+B200.FCS.png	PU7	15	211.83	1.95	473.34	1.54	2.23453	7.5527	unassigned	PASS
0097#PU8@1_CHR+B200(2).fcs.png	PU8	1	219.2	1.62	527.69	1.4	2.34863	7.93837	unassigned	PASS
0100#PU8@2+B200.FCS.png	PU8	2	208.63	2.37	478.86	2.01	2.29526	7.75798	6xB	PASS
0102#PU8@3+B200.FCS.png	PU8	3	210.18	2.15	483.95	1.53	2.30255	7.78262	6xB	PASS
0105#PU8@4_sil+B200.FCS.png	PU8	4	200.62	2.11	460.88	1.74	2.29728	7.7648	6xB	PASS
0106#PU8@6+B200.FCS.png	PU8	6	207.44	2.16	496.08	1.66	2.39144	8.08306	6xC	PASS
0109#PU8@7_sil+B200.FCS.png	PU8	7	199.17	1.59	461.72	1.41	2.31822	7.83559	6xB	PASS
0110#PU8@8+B200.FCS.png	PU8	8	200.09	1.47	460.86	1.22	2.30326	7.78503	6xB	PASS
0112#PU8@9+B200.FCS.png	PU8	9	214.82	2.32	522.38	1.15	2.43171	8.21918	6xC	PASS
0115#PU8@10_sil+B200.FCS.png	PU8	10	205.95	2.07	509.74	1.77	2.47507	8.36573	6xC	PASS
0116#PU9@2+B200.FCS.png	PU9	2	204.77	2.39	318.6	2.26	1.55589	5.25891	4xA	PASS
0117#PU9@3+B200.FCS.png	PU9	3	197.88	1.6	300.05	1.99	1.51632	5.12517	4xA	PASS
0118#PU9@4+B200.FCS.png	PU9	4	197.48	1.71	306.49	1.85	1.55201	5.24578	4xA	PASS
0119#PU9@5+B200.FCS.png	PU9	5	200.25	1.51	308.89	1.59	1.54252	5.21372	4xA	PASS
0120#PU10@2+B200.FCS.png	PU10	2	192.85	1.7	302.38	2.14	1.56795	5.29969	4xA	PASS
0123#PU10@4_sil+B200.FCS.png	PU10	4	187.38	1.89	288.17	1.88	1.53789	5.19807	4xA	PASS
0124#PU10@5+B200.FCS.png	PU10	5	203.71	2.03	321.46	1.96	1.57803	5.33373	4xA	PASS
0126#PU10@7+B200.FCS.png	PU10	7	210.99	2.2	327.79	1.81	1.55358	5.2511	4xA	PASS
0128#PU10@10_sil+B200.FCS.png	PU10	10	206.82	2.29	515.24	2.08	2.49125	8.42042	6xC	PASS
0129#PU10@11+B200.FCS.png	PU10	11	199.89	1.69	314.33	2.03	1.57251	5.3151	4xA	PASS
0131#PU10@12+B200.FCS.png	PU10	12	201.51	1.95	315.75	1.89	1.56692	5.29619	4xA	PASS
0133#PU10@13+B200.FCS.png	PU10	13	198.42	1.8	311.29	1.94	1.56884	5.30269	4xA	PASS
0135#PU10@15+B200.FCS.png	PU10	15	204.09	1.79	318.24	2.39	1.55931	5.27047	4xA	PASS
0137#PU11@2+B200.FCS.png	PU11	2	195.05	2.34	301.71	2.36	1.54683	5.2283	4xA	PASS
0138#PU11@5+B200.FCS.png	PU11	5	195.94	3.04	305.47	2.77	1.559	5.26941	4xA	FAIL
0139#PU11@8+B200.FCS.png	PU11	8	197.75	2.34	305.2	2.07	1.54336	5.21657	4xA	PASS
0140#PU11@9+B200.FCS.png	PU11	9	193.6	1.91	293.13	2.46	1.5141	5.11766	4xA	PASS
0142#PU11@13_sil+B200.FCS.png	PU11	13	198.99	1.94	311.08	1.86	1.56329	5.28394	4xA	PASS
0143#PU11@15+B200.FCS.png	PU11	15	204.62	2.52	314.21	2.72	1.53558	5.19025	4xA	FAIL
0144#PU11@16+B200.FCS.png	PU11	16	220.03	1.82	335.84	2.16	1.52634	5.15902	4xA	PASS
0146#PU12@1_sil+B200.FCS.png	PU12	1	191.32	2.18	291.44	1.91	1.52331	5.14879	4xA	PASS
0148#PU12@4_sil+B200.FCS.png	PU12	4	197.24	1.91	312.97	1.81	1.58675	5.36321	4xA	PASS
0149#PU12@5+B200.FCS.png	PU12	5	202.13	1.78	303.41	2.28	1.50106	5.0736	4xA	PASS
0150#PU12@6+B200.FCS.png	PU12	6	203.98	2.13	323.62	2.38	1.58653	5.36246	4xA	PASS
0153#PU12@7_sil+B200.FCS.png	PU12	7	192.5	1.75	313.49	1.85	1.62852	5.5044	4xA	PASS
0154#PU12@8+B200.FCS.png	PU12	8	202.11	1.93	315.15	2.44	1.5593	5.27043	4xA	PASS
0156#PU12@10+B200.FCS.png	PU12	10	200.01	1.9	298.66	1.75	1.49323	5.0471	4xA	PASS
0159#PU12@12_sil+B200.FCS.png	PU12	12	194.45	1.97	287.82	1.65	1.48017	5.00299	4xA	PASS
0161#PU12@13_sil+B200.FCS.png	PU12	13	202.44	1.9	321.99	1.92	1.59055	5.37604	4xA	PASS
0162#PU13@2+B200.FCS.png	PU13	2	206.75	1.63	493.6	1.49	2.38742	8.06949	6xC	PASS
0164#PU13@4_CHR+B200.fcs.png	PU13	4	218.28	1.84	537.99	1.23	2.40456	8.12743	6xC	PASS
0165#PU13@5+B200.FCS.png	PU13	5	207.24	1.87	497.31	1.47	2.39968	8.11092	6xC	PASS
0166#PU13@7+B200.FCS.png	PU13	7	211.02	2.17	498.12	1.74	2.36053	7.97861	unassigned	PASS
0167#PU13@8+B200.FCS.png	PU13	8	199.33	2.27	465.36	1.87	2.33462	7.89102	6xB	PASS
0168#PU13@9+B200.FCS.png	PU13	9	190.03	1.96	453.51	1.41	2.38652	8.06643	6xC	PASS
0169#PU13@12+B200.FCS.png	PU13	12	186.44	2.19	455.04	1.74	2.44068	8.24949	6xC	PASS
0170#PU13@13+B200.FCS.png	PU13	13	189.55	2.07	449.01	1.61	2.36882	8.00661	6xC	PASS
0171#PU13@15+B200.FCS.png	PU13	15	203.44	2.2	481.12	1.77	2.36492	7.99344	6xC	PASS
0172#PU14@3+B200.FCS.png	PU14	3	189.69	2.64	448.97	1.93	2.36686	7.99999	6xC	FAIL
0175#PU14@4_sil+B200.FCS.png	PU14	4	200.12	2.31	493.59	1.75	2.46647	8.33667	6xC	PASS
0176#PU14@5+B200.FCS.png	PU14	5	205.79	1.92	500.84	1.61	2.43374	8.22605	6xC	PASS
0178#PU14@8_sil+B200.FCS.png	PU14	8	198.38	1.87	467.4	1.4	2.35608	7.96356	unassigned	PASS
0179#PU14@11+B200.FCS.png	PU14	11	212.94	1.7	525.49	1.27	2.46778	8.34111	6xC	PASS
0181#PU14@12+B200.FCS.png	PU14	12	206.36	2.41	525.95	1.22	2.5487	8.61461	7x	PASS
0183#PU14@14+B200.FCS.png	PU14	14	202.99	2.7	510.18	1.97	2.51333	8.49504	6xC	FAIL
0187#PU14@15_CHR+B200.fcs.png	PU14	15	217.62	1.3	533.86	0.98	2.39334	8.0895	6xC	PASS
0189#PU15@3+B200.FCS.png	PU15	3	207.04	2.23	309.64	2.1	1.49556	5.05498	4xA	PASS
0190#PU15@5+B200.FCS.png	PU15	5	206.09	2.33	310.84	1.67	1.50827	5.09796	4xA	PASS
0192#PU15@7+B200.FCS.png	PU15	7	216.71	1.97	323.29	1.97	1.49181	5.04232	4xA	PASS
0193#PU15@14+B200.FCS.png	PU15	14	203.6	1.97	332.6	2.03	1.6336	5.52155	4xA	PASS
0195#PU16@1+B200.FCS.png	PU16	1	200.77	2.01	476.08	1.29	2.37127	8.01489	6xC	PASS
0197#PU16@2+B200.FCS.png	PU16	2	198.97	1.93	479.81	1.32	2.41147	8.15077	6xC	PASS
0198#PU16@3+B200.FCS.png	PU16	3	196.36	2.51	477.59	2	2.43222	8.22089	6xC	FAIL
0200#PU16@4_sil+B200.FCS.png	PU16	4	215.82	1.49	524.89	1.32	2.43207	8.22041	6xC	PASS
0201#PU16@5+B200.FCS.png	PU16	5	178.02	1.67	443.21	1.55	2.48966	8.41506	6xC	PASS
0202#PU16@6+B200.FCS.png	PU16	6	184.68	2.33	446.51	1.77	2.41775	8.17199	6xC	PASS
0204#PU16@7_sil+B200.FCS.png	PU16	7	213.6	1.16	528.16	1.13	2.47266	8.35759	6xC	PASS
0205#PU16@8+B200.FCS.png	PU16	8	180.67	1.66	448.42	1.42	2.48198	8.3891	6xC	PASS
0206#PU16@9+B200.FCS.png	PU16	9	209.31	2.28	503.46	1.55	2.40533	8.13002	6xC	PASS
0207#PU16@10+B200.FCS.png	PU16	10	198.32	2.21	488.97	1.41	2.46556	8.3336	6xC	PASS
0208#PU16@11+B200.FCS.png	PU16	11	192.55	2.25	472.37	1.76	2.45323	8.29193	6xC	PASS
0210#PU16@12_sil+B200.FCS.png	PU16	12	200.62	1.99	495.42	1.6	2.46944	8.34672	6xC	PASS
0211#PU16@13+B200.FCS.png	PU16	13	194.04	2.09	479.74	1.75	2.47238	8.35663	6xC	PASS
0212#PU16@14+B200.FCS.png	PU16	14	196.21	1.69	469.52	1.42	2.39295	8.08816	6xC	PASS
0214#PU16@15_sil+B200.FCS.png	PU16	15	201.18	2.03	481.8	1.3	2.39487	8.09466	6xC	PASS
0215#PU17@2+B200.FCS.png	PU17	2	204.52	2.18	490.72	1.19	2.39937	8.10988	6xC	PASS
0217#PU17@4_sil+B200.FCS.png	PU17	4	191.93	1.85	471.32	1.71	2.45569	8.30022	6xC	PASS
0218#PU17@6+B200.FCS.png	PU17	6	199.17	2.19	475.56	1.1	2.38771	8.07046	6xC	PASS
0220#PU17@7_CHR+B200.fcs.png	PU17	7	222.34	1.78	556.55	1.28	2.4421	8.25428	6xC	PASS	42
0221#PU17@9+B200.FCS.png	PU17	9	199.49	1.96	488.09	1.87	2.44669	8.26981	6xC	PASS
0223#PU17@10+B200.FCS.png	PU17	10	206.06	2.29	492.07	1.15	2.38799	8.07142	6xC	PASS
0224#PU17@11+B200.FCS.png	PU17	11	206.58	2.28	483.44	1.54	2.34021	7.9099	unassigned	PASS
0225#PU17@14+B200.FCS.png	PU17	14	196.38	2.03	460.48	1.19	2.34484	7.92556	unassigned	PASS
0226#PU17@15+B200.FCS.png	PU17	15	206.81	2.09	512.52	1.81	2.47822	8.37637	6xC	PASS
0228#PU18@1+B200.FCS.png	PU18	1	204.3	3.7	306.43	2.17	1.4999	5.06967	4xA	FAIL
0230#PU18@3_sil+B200.FCS.png	PU18	3	195.17	2.15	319.22	2.03	1.6356	5.52833	4xA	PASS
0231#PU18@5+B200.FCS.png	PU18	5	186.5	2.26	294.98	2.28	1.58166	5.34602	4xA	PASS
0232#PU18@6+B200.FCS.png	PU18	6	200.06	2.06	329.35	2.16	1.64626	5.56435	4xA	PASS
0234#PU18@8+B200.FCS.png	PU18	8	197.03	2.39	318.49	1.87	1.61645	5.46362	4xA	PASS
0235#PU18@9+B200.FCS.png	PU18	9	207.16	2.44	320.4	2.13	1.54663	5.22761	4xA	PASS
0236#PU18@10+B200.FCS.png	PU18	10	202.75	2.18	305.78	2.2	1.50816	5.09759	4xA	PASS
0237#PU18@12+B200.FCS.png	PU18	12	196.48	2.12	294.58	2.4	1.49929	5.06759	4xA	PASS
0238#PU18@13+B200.FCS.png	PU18	13	198.29	2.46	323.34	2.1	1.63064	5.51157	4xA	PASS
0243#PU19@1_CHR+B200.fcs.png	PU19	1	235.68	0.83	578.86	1.37	2.39622	8.09923	6xC	PASS	42
0245#PU19@2+B200.FCS.png	PU19	2	205.9	2.34	490.94	1.55	2.38436	8.05914	6xC	PASS
0247#PU19@3_sil+B200.FCS.png	PU19	3	203.24	2.21	490.09	1.85	2.41139	8.15048	6xC	PASS
0248#PU19@4+B200.FCS.png	PU19	4	202.7	1.95	488.96	1.82	2.41223	8.15335	6xC	PASS
0250#PU19@7_sil+B200.FCS.png	PU19	7	201.32	2.2	462.74	2.11	2.29853	7.76903	6xB	PASS
0251#PU19@8+B200.FCS.png	PU19	8	199.26	2.1	483.22	1.74	2.42507	8.19675	6xC	PASS
0254#PU19@9_CHR+B200.fcs.png	PU19	9	219.72	1.79	543.28	1.12	2.41229	8.15355	6xC	PASS
0256#PU19@10+B200.FCS.png	PU19	10	210.07	2.4	511.75	2.16	2.43609	8.23399	6xC	PASS
0257#PU19@13+B200.FCS.png	PU19	13	204.35	2.54	501.21	2.05	2.4527	8.29014	6xC	FAIL
0258#PU19@14+B200.FCS.png	PU19	14	205.59	1.88	502.24	1.65	2.44292	8.25707	6xC	PASS
0260#PU20@1+B200.FCS.png	PU20	1	217.35	1.4	533.2	1.28	2.45319	8.29177	6xC	PASS
0261#PU20@4+B200.FCS.png	PU20	4	207.58	1.61	493.13	1.34	2.37561	8.02958	6xC	PASS
0262#PU20@5+B200.FCS.png	PU20	5	222.99	1.94	526.35	1.46	2.36042	7.97822	unassigned	PASS
0263#PU20@6+B200.FCS.png	PU20	6	190.03	2.49	456.74	2.14	2.40352	8.12388	6xC	PASS
0265#PU20@9_CHR+B200.fcs.png	PU20	9	219.6	1.47	553.35	1.31	2.45835	8.30922	6xC	PASS
0266#PU20@10+B200.FCS.png	PU20	10	188.41	2.42	445.58	1.01	2.36495	7.99353	6xC	PASS
0269#PU20@11_CHR+B200.fcs.png	PU20	11	226.05	1.78	561.01	1.26	2.42126	8.18387	6xC	PASS
0270#PU20@12+B200.FCS.png	PU20	12	205.32	1.97	468.62	1.89	2.28239	7.71447	6xB	PASS
0271#PU20@13+B200.FCS.png	PU20	13	184.83	1.47	443.57	1.65	2.39988	8.1116	6xC	PASS
0272#PU21@1+B200.FCS.png	PU21	1	196.99	2.74	467.02	1.67	2.37078	8.01324	6xC	FAIL
0273#PU21@4+B200.FCS.png	PU21	4	212.23	2.41	516.13	2.04	2.43194	8.21995	6xC	PASS
0274#PU21@5+B200(2).fcs.png	PU21	5	223.14	2.11	550.93	1.4	2.40877	8.14164	6xC	PASS
0277#PU21@6+B200.FCS.png	PU21	6	220.35	2.56	518.35	1.92	2.35239	7.95109	unassigned	FAIL
0278#PU21@9+B200.FCS.png	PU21	9	204.09	2.25	520.94	1.69	2.5525	8.62745	7x	PASS
0280#PU21@12+B200.FCS.png	PU21	12	212.17	2.73	508.92	1.97	2.39864	8.10741	6xC	FAIL
0281#PU22@1+B200.FCS.png	PU22	1	196.26	2.55	300.1	2.64	1.52909	5.16834	4xA	FAIL
0282#PU22@2+B200.FCS.png	PU22	2	199.7	2.4	314.09	2.31	1.57281	5.3161	4xA	PASS
0283#PU22@3+B200.FCS.png	PU22	3	200.51	1.98	311.66	1.72	1.55434	5.25366	4xA	PASS
0284#PU22@4+B200.FCS.png	PU22	4	203.29	2.08	313.5	2.14	1.54213	5.21241	4xA	PASS
0285#PU22@5+B200.FCS.png	PU22	5	189.45	1.51	296.32	1.84	1.56411	5.28668	4xA	PASS
0286#PU22@6+B200.FCS.png	PU22	6	207.41	2.18	332	2.37	1.60069	5.41035	4xA	PASS
0287#PU22@8+B200.FCS.png	PU22	8	196.15	1.89	311.67	2.23	1.58894	5.37061	4xA	PASS
0288#PU22@9+B200.FCS.png	PU22	9	196.82	2.02	301.56	1.83	1.53216	5.17871	4xA	PASS
0289#PU22@10+B200.FCS.png	PU22	10	200.97	2.57	306.18	2.1	1.52351	5.14947	4xA	FAIL
0290#PU22@11+B200.FCS.png	PU22	11	198.68	1.81	309.67	1.83	1.55864	5.26819	4xA	PASS
0291#PU22@12+B200.FCS.png	PU22	12	216.1	1.96	323.2	2.03	1.4956	5.05514	4xA	PASS
0292#PU22@13+B200.FCS.png	PU22	13	187.8	1.43	289.5	1.81	1.54153	5.21038	4xA	PASS
0293#PU22@14+B200.FCS.png	PU22	14	207.71	1.85	320.33	1.82	1.5422	5.21263	4xA	PASS
0294#PU22@15+B200.FCS.png	PU22	15	192.04	1.71	289.73	1.95	1.5087	5.09939	4xA	PASS
0296#PU24@1_sil+B200.FCS.png	PU24	1	202.55	1.84	314.8	1.26	1.55418	5.25314	4xA	PASS
0297#PU24@2+B200.FCS.png	PU24	2	189.36	1.56	300.18	1.63	1.58523	5.35809	4xA	PASS
0299#PU24@3+B200.FCS.png	PU24	3	197.14	2.03	311.51	1.68	1.58015	5.34089	4xA	PASS
0303#PU24@5_sil+B200(2).FCS.png	PU24	5	204.86	1.57	319.07	1.75	1.5575	5.26436	4xA	PASS
0307#PU24@6_sil+B200(2).FCS.png	PU24	6	186.92	1.74	293.96	1.84	1.57265	5.31556	4xA	PASS
0309#PU24@7+B200.FCS.png	PU24	7	208.11	1.6	331.7	2.02	1.59387	5.38728	4xA	PASS
0325#PU24@8_#3+B200.FCS.png	PU24	8	193.65	1.59	310.35	1.26	1.60263	5.4169	4xA	PASS
0332#PU24@9_list1+B200.FCS.png	PU24	9	199.74	1.92	384.7	0.96	1.926	6.50989	5x	PASS
0345#PU24@10_sil+B200(2).FCS.png	PU24	10	200.77	1.47	305.17	1.17	1.52	5.13759	4xA	PASS
0349#PU24@11_sil+B200.FCS.png	PU24	11	189.6	1.65	298.88	1.49	1.57637	5.32814	4xA	PASS	28
0351#PU24@12_sil+B200.FCS.png	PU24	12	208.56	1.52	338.01	1.39	1.62068	5.47791	4xA	PASS
0352#PU24@13+B200.FCS.png	PU24	13	197.19	1.71	308.75	0.93	1.56575	5.29223	4xA	PASS
0354#PU24@14_sil+B200.FCS.png	PU24	14	213.99	1.74	336.12	1.58	1.57073	5.30906	4xA	PASS
0355#PU24@15+B200.FCS.png	PU24	15	220.24	1.9	351.18	1.51	1.59453	5.38952	4xA	PASS
0357#PU25@1+B200.FCS.png	PU25	1	214.61	1.52	336.63	1.68	1.56857	5.30175	4xA	PASS
0360#PU25@3_sil+B200.FCS.png	PU25	3	205.7	1.94	334.11	1.71	1.62426	5.48999	4xA	PASS
0361#PU25@4+B200.FCS.png	PU25	4	198.92	2.5	316.09	1.77	1.58903	5.37092	4xA	PASS
0364#PU25@6_sil+B200.FCS.png	PU25	6	180.59	2.32	456.14	2.03	2.52583	8.53731	unassigned	PASS
0365#PU25@7+B200.FCS.png	PU25	7	188.63	1.44	302.11	1.88	1.6016	5.41341	4xA	PASS
0367#PU25@8+B200.FCS.png	PU25	8	186.62	1.27	330.45	1.74	1.77071	5.985	4xB	PASS
0369#PU25@9+B200.FCS.png	PU25	9	180.29	2.06	455.81	1.85	2.5282	8.54533	unassigned	PASS
0371#PU25@10+B200.FCS.png	PU25	10	183.12	1.49	293.88	1.58	1.60485	5.42439	4xA	PASS
0373#PU25@11+B200.FCS.png	PU25	11	192.12	1.77	312.55	1.72	1.62685	5.49875	4xA	PASS
0375#PU25@12+B200.FCS.png	PU25	12	196.68	1.94	306.31	1.78	1.5574	5.26402	4xA	PASS
0378#PU25@13_sil+B200.FCS.png	PU25	13	186.03	1.4	304.9	1.41	1.63898	5.53976	4xA	PASS
0379#PU25@14+B200.FCS.png	PU25	14	183.91	1.52	290.78	1.47	1.5811	5.34412	4xA	PASS
0381#PU26@1+B200.FCS.png	PU26	1	186.44	1.76	291.24	2.15	1.56211	5.27994	4xA	PASS
0383#PU26@2+B200.FCS.png	PU26	2	188.98	2.08	307.57	1.96	1.62753	5.50104	4xA	PASS
0385#PU26@3+B200.FCS.png	PU26	3	196.67	2.8	302.11	2.21	1.53613	5.19211	4xA	FAIL
0386#PU26@4+B200.FCS.png	PU26	4	210.51	1.46	331.57	1.51	1.57508	5.32377	4xA	PASS
0389#PU26@5_sil+B200.FCS.png	PU26	5	205.13	2.27	324.88	1.7	1.58378	5.35316	4xA	PASS
0390#PU26@6+B200.FCS.png	PU26	6	208.07	2.02	314.02	2.18	1.5092	5.10111	4xA	PASS
0391#PU26@8+B200.FCS.png	PU26	8	197.69	2.9	309.33	2.46	1.56472	5.28876	4xA	FAIL
0393#PU26@9_sil+B200.FCS.png	PU26	9	210.33	1.86	332.58	1.55	1.58123	5.34456	4xA	PASS
0394#PU26@10+B200.FCS.png	PU26	10	214.14	1.78	346.5	1.6	1.6181	5.46918	4xA	PASS
0396#PU27@1+B200.FCS.png	PU27	1	214.77	2.69	344.53	2.58	1.60418	5.42213	4xA	FAIL
0397#PU27@2+B200.FCS.png	PU27	2	191.87	1.72	297.91	1.42	1.55267	5.24801	4xA	PASS
0400#PU27@4+B200.FCS.png	PU27	4	192.93	1.6	302.37	2	1.56725	5.29731	4xA	PASS
0401#PU27@5+B200.FCS.png	PU27	5	207.38	1.78	337.07	1.58	1.62537	5.49376	4xA	PASS
0402#PU27@6+B200.FCS.png	PU27	6	218.6	1.8	327.58	2.2	1.49854	5.06505	4xA	PASS
0403#PU27@7+B200.FCS.png	PU27	7	191.86	3.03	299.78	3.45	1.56249	5.28123	4xA	FAIL
0404#PU27@8+B200.FCS.png	PU27	8	202.12	2.81	328.47	2.65	1.62512	5.49292	4xA	FAIL
0407#PU27@9_sil+B200.FCS.png	PU27	9	210.3	1.63	362.34	1.41	1.72297	5.82363	4xB	PASS	28
0408#PU27@10+B200.FCS.png	PU27	10	212.66	2.09	347.05	1.96	1.63195	5.51598	4xA	PASS
0409#PU27@11+B200.FCS.png	PU27	11	193.23	1.54	312.66	1.62	1.61807	5.46908	4xA	PASS
0411#PU27@12_sil+B200.FCS.png	PU27	12	202.83	2.66	421.25	1.45	2.07686	7.01979	6xA	FAIL
0412#PU27@13+B200.FCS.png	PU27	13	206.33	2.83	330.31	2.23	1.60088	5.41098	4xA	FAIL
0413#PU27@14+B200.FCS.png	PU27	14	204.06	1.92	315.66	2.02	1.5469	5.22852	4xA	PASS
0414#PU28@2+B200.FCS.png	PU28	2	234.78	2.14	351.01	1.48	1.49506	5.0533	4xA	PASS
0415#PU28@4+B200.FCS.png	PU28	4	193.67	2.16	289.13	1.67	1.4929	5.046	4xA	PASS
0417#PU28@12+B200.FCS.png	PU28	12	204.58	2.55	302.88	2.18	1.4805	5.00408	4xA	FAIL
0418#PU28@13+B200.FCS.png	PU28	13	213.14	1.67	322.93	1.91	1.51511	5.12106	4xA	PASS
0419#PU28@14+B200.FCS.png	PU28	14	216.92	2.41	346.59	1.89	1.59778	5.40049	4xA	PASS
0420#PU29@1+B200.FCS.png	PU29	1	212.98	2.99	343.89	2.72	1.61466	5.45755	4xA	FAIL
0421#PU29@2+B200.FCS.png	PU29	2	198.71	1.91	318.83	1.66	1.6045	5.42321	4xA	PASS
0422#PU29@3+B200.FCS.png	PU29	3	196.7	1.43	305.78	1.63	1.55455	5.25438	4xA	PASS
0423#PU29@4+B200.FCS.png	PU29	4	208.9	2.31	332.06	2.21	1.58956	5.37273	4xA	PASS
0424#PU29@6+B200.FCS.png	PU29	6	201.47	2.08	329.14	1.92	1.63369	5.52188	4xA	PASS
0425#PU29@7+B200.FCS.png	PU29	7	192.16	1.36	304.61	1.38	1.58519	5.35794	4xA	PASS
0427#PU29@8_sil+B200.FCS.png	PU29	8	212.48	1.81	363.02	1.33	1.70849	5.7747	4xB	PASS
0428#PU29@9+B200.FCS.png	PU29	9	208.93	1.93	315.61	1.73	1.5106	5.10583	4xA	PASS
0429#PU29@10+B200.FCS.png	PU29	10	189.46	1.77	295.16	1.68	1.5579	5.26571	4xA	PASS
0430#PU29@11+B200.FCS.png	PU29	11	200.7	1.87	311.06	2.16	1.54988	5.23858	4xA	PASS
0431#PU29@12+B200.FCS.png	PU29	12	197.3	1.6	312.6	1.71	1.58439	5.35524	4xA	PASS
0432#PU29@13+B200.FCS.png	PU29	13	213.77	2.56	344.5	2.15	1.61155	5.44702	4xA	FAIL
0433#PU29@14+B200.FCS.png	PU29	14	196.48	1.86	299.89	1.73	1.52631	5.15894	4xA	PASS
0434#PU30@1+B200.FCS.png	PU30	1	205.14	1.44	312.2	1.55	1.52189	5.14398	4xA	PASS
0436#PU30@2_sil+B200.FCS.png	PU30	2	187.2	1.87	296.56	2.12	1.58419	5.35456	4xA	PASS
0438#PU30@3_sil+B200.FCS.png	PU30	3	193.33	2.2	314.86	1.74	1.62861	5.50472	4xA	PASS
0439#PU30@4+B200.FCS.png	PU30	4	201.92	1.63	329.58	1.5	1.63223	5.51694	4xA	PASS
0441#PU30@5+B200.FCS.png	PU30	5	209.16	2.5	334.67	2.56	1.60007	5.40823	4xA	FAIL
0443#PU30@6_sil+B200.FCS.png	PU30	6	191.75	2.55	324.13	1.88	1.69038	5.71348	4xB	FAIL
0444#PU30@7+B200.FCS.png	PU30	7	193.2	1.53	294.56	1.37	1.52464	5.15328	4xA	PASS
0445#PU30@8+B200.FCS.png	PU30	8	189.45	1.64	292.78	1.8	1.54542	5.22352	4xA	PASS
0447#PU30@9+B200.FCS.png	PU30	9	205.39	1.77	331.89	1.95	1.6159	5.46175	4xA	PASS
0449#PU30@10+B200.FCS.png	PU30	10	186.55	1.38	303.11	1.38	1.62482	5.49189	4xA	PASS
0451#PU30@11+B200.FCS.png	PU30	11	192.36	1.73	307.04	1.83	1.59617	5.39507	4xA	PASS
0453#PU30@12+B200.FCS.png	PU30	12	201.67	2.52	313.13	2.38	1.55269	5.24808	4xA	FAIL
0455#PU30@13+B200.FCS.png	PU30	13	194.45	1.6	309.97	1.03	1.59409	5.38801	4xA	PASS
0458#PU30@14_sil+B200.FCS.png	PU30	14	205.88	1.24	323.69	1.19	1.57223	5.31413	4xA	PASS
0460#PU30@15_sil+B200.FCS.png	PU30	15	208.2	1.94	328.73	1.78	1.57891	5.33673	4xA	PASS
0461#PU31@1+B200.FCS.png	PU31	1	191.34	1.9	456.06	1.48	2.38351	8.05625	6xC	PASS
0462#PU31@2+B200.FCS.png	PU31	2	195.96	2.02	468.09	1.49	2.3887	8.07381	6xC	PASS
0464#PU31@3_CHR+B200.fcs.png	PU31	3	224.09	2.01	552.06	1.2	2.40348	8.12375	6xC	PASS
0465#PU31@4+B200.FCS.png	PU31	4	190.39	2.11	466.31	1.89	2.44924	8.27842	6xC	PASS
0466#PU31@6+B200.FCS.png	PU31	6	202.28	1.85	494.63	1.56	2.44527	8.26503	6xC	PASS
0467#PU31@7+B200.FCS.png	PU31	7	198.65	2.04	484.4	1.4	2.43846	8.24199	6xC	PASS
0468#PU31@8+B200.FCS.png	PU31	8	192.68	1.62	470.05	1.57	2.43954	8.24564	6xC	PASS
0470#PU31@10+B200.FCS.png	PU31	10	199.95	1.78	485.95	1.46	2.43036	8.21461	6xC	PASS
0471#PU31@11+B200.FCS.png	PU31	11	190.57	2	474.65	1.27	2.49069	8.41852	6xC	PASS
0473#PU31@12+B200.FCS.png	PU31	12	197.9	2.1	480.23	1.95	2.42663	8.20201	6xC	PASS
0475#PU31@13_sil+B200.FCS.png	PU31	13	195.59	2.02	464.91	1.17	2.37696	8.03413	6xC	PASS
0476#PU31@14+B200.FCS.png	PU31	14	199.32	2.21	487.39	1.9	2.44526	8.26499	6xC	PASS
0477#PU31@15+B200.FCS.png	PU31	15	195.27	1.62	466.8	1.57	2.39054	8.08001	6xC	PASS
0480#PU32@1_CHR+B200.FCS.png	PU32	1	216.95	1.63	419.11	1.2	1.93183	6.52958	5x	PASS	35
0483#PU32@2+B200.FCS.png	PU32	2	194.41	2.27	317.19	1.94	1.63155	5.51465	4xA	PASS
0485#PU32@3+B200.FCS.png	PU32	3	197.35	2.16	320.92	2.06	1.62615	5.49637	4xA	PASS
0489#PU32@4_sil+B200.FCS.png	PU32	4	227.37	1.83	363.96	1.9	1.60074	5.4105	4xA	PASS
0492#PU32@5_sil+B200.FCS.png	PU32	5	199.41	1.51	497.4	1.24	2.49436	8.43093	6xC	PASS
0493#PU32@6+B200(2).FCS.png	PU32	6	213.81	2.45	325.71	1.74	1.52336	5.14896	4xA	PASS
0496#PU32@7+B200(2).FCS.png	PU32	7	186.13	1.46	283.13	2.32	1.52114	5.14146	4xA	PASS
0500#PU32@8+B200.FCS.png	PU32	8	198.33	1.83	310.83	1.65	1.56724	5.29726	4xA	PASS
0504#PU32@9_sil+B200.FCS.png	PU32	9	211.14	2.18	338.71	2.01	1.6042	5.42218	4xA	PASS
0505#PU32@10+B200.FCS.png	PU32	10	187.19	2.54	389.78	2.69	2.08227	7.03807	6xA	FAIL
0509#PU32@11_CHR+B200.FCS.png	PU32	11	220.74	1.92	411.95	1.45	1.86622	6.30783	5x	PASS	35
0511#PU32@12+B200.FCS.png	PU32	12	208.07	2.62	323.24	2.83	1.55352	5.25088	4xA	FAIL
0512#PU32@13+B200.FCS.png	PU32	13	207.88	1.62	323.97	1.75	1.55845	5.26755	4xA	PASS
0517#PU32@15_sil+B200.FCS.png	PU32	15	210.09	2.04	326.97	1.55	1.55633	5.26041	4xA	PASS
0518#PU33@7+B200.FCS.png	PU33	7	210.19	2.04	328.68	1.63	1.56373	5.2854	4xA	PASS
0520#PU33@9+B200.FCS.png	PU33	9	213.39	1.75	317.04	1.13	1.48573	5.02177	4xA	PASS
0521#PU33@14+B200.FCS.png	PU33	14	213.87	2.22	504.85	1.38	2.36055	7.97865	unassigned	PASS
0522#PU34@4+B200.FCS.png	PU34	4	221.27	1.99	410.89	1.84	1.85696	6.27653	unassigned	PASS
0523#PU34@5+B200.FCS.png	PU34	5	197.1	1.97	289.29	1.84	1.46773	4.96093	4xA	PASS
0524#PU34@10+B200.FCS.png	PU34	10	216.52	1.89	313.26	1.59	1.44679	4.89017	4xA	PASS
0525#PU34@14+B200.FCS.png	PU34	14	199.94	2.58	304.36	2.55	1.52226	5.14523	4xA	FAIL
0526#PU34@15+B200.FCS.png	PU34	15	203.52	2.11	304.69	2.15	1.4971	5.0602	4xA	PASS
0527#PU35@2+B200.FCS.png	PU35	2	218.02	1.82	537.27	1.5	2.46432	8.32939	6xC	PASS
0528#PU35@3+B200.FCS.png	PU35	3	205.75	3.05	480.48	1.78	2.33526	7.89318	6xB	FAIL
0529#PU35@5+B200.FCS.png	PU35	5	192.61	2.51	471.53	1.42	2.44811	8.2746	6xC	FAIL
0530#PU35@6+B200.FCS.png	PU35	6	204.97	1.78	534.94	1.52	2.60985	8.82128	7x	PASS
0531#PU35@12+B200.FCS.png	PU35	12	197.53	2.65	464.75	1.58	2.35281	7.95249	unassigned	FAIL
0533#PU36@1+B200.FCS.png	PU36	1	211.53	2.44	485.98	2	2.29745	7.76539	6xB	PASS
0536#PU36@2_sil+B200.FCS.png	PU36	2	206.23	2.31	508.1	1.9	2.46375	8.32749	6xC	PASS
0538#PU36@3_CHR+B200.fcs.png	PU36	3	221.93	2.19	549.3	1.39	2.41474	8.16181	6xC	PASS
0539#PU36@4+B200.FCS.png	PU36	4	202.2	2.2	495.06	2.18	2.44837	8.27548	6xC	PASS
0541#PU36@5+B200.FCS.png	PU36	5	206.13	1.98	501.82	1.69	2.43448	8.22855	6xC	PASS
0544#PU36@6_sil+B200.FCS.png	PU36	6	204.23	2.53	480.99	1.91	2.35514	7.96037	unassigned	FAIL
0546#PU36@7_sil+B200.FCS.png	PU36	7	217.57	1.97	535.7	1.44	2.4622	8.32222	6xC	PASS
0547#PU36@8+B200.FCS.png	PU36	8	217.41	2.62	520.28	1.57	2.39308	8.08862	6xC	FAIL
0549#PU36@9+B200(2).fcs.png	PU36	9	218.49	2.05	537.32	1.36	2.39926	8.1095	6xC	PASS
0553#PU36@10+B200.FCS.png	PU36	10	202.91	1.98	492.86	1.47	2.42896	8.20988	6xC	PASS
0555#PU36@11+B200.FCS.png	PU36	11	197.55	2.35	473.24	1.97	2.39555	8.09694	6xC	PASS
0558#PU36@12_CHR+B200.fcs.png	PU36	12	215.78	1.5	532.36	1.16	2.40697	8.13555	6xC	PASS
0559#PU37@1+B200.FCS.png	PU37	1	203.58	2.07	525.01	1.7	2.57889	8.71664	7x	PASS
0560#PU37@2+B200.FCS.png	PU37	2	189.06	1.67	482.2	1.55	2.55051	8.62073	7x	PASS
0562#PU37@3+B200.FCS.png	PU37	3	184.81	1.69	451.03	1.67	2.44051	8.24891	6xC	PASS	42
0566#PU37@4_sil+B200.FCS.png	PU37	4	202.14	2.04	513.8	1.9	2.5418	8.59129	7x	PASS
0567#PU37@5+B200.FCS.png	PU37	5	202.32	2.24	524.95	1.45	2.59465	8.76992	7x	PASS
0571#PU37@6_sil+B200.FCS.png	PU37	6	207.4	1.7	493.79	1.46	2.38086	8.0473	6xC	PASS
0573#PU37@7_sil+B200.FCS.png	PU37	7	201.21	1.77	501.61	1.28	2.49297	8.42623	6xC	PASS
0574#PU37@8+B200.FCS.png	PU37	8	187.68	1.4	487.17	1.29	2.59575	8.77363	7x	PASS
0577#PU37@9_CHR+B200(2).fcs.png	PU37	9	218.78	1.97	579.98	0.99	2.58632	8.74175	7x	PASS	49
0581#PU37@10+B200.FCS.png	PU37	10	205.76	2.09	528.93	1.52	2.57062	8.68868	7x	PASS
0583#PU37@11+B200.FCS.png	PU37	11	204.35	1.87	515.43	1.91	2.52229	8.52534	unassigned	PASS
0588#PU37@12_CHR+B200.fcs.png	PU37	12	219.06	1.57	528.77	1.19	2.35494	7.9597	unassigned	PASS
0592#PU37@13_sil+B200.FCS.png	PU37	13	182.1	1.9	447.93	1.46	2.4598	8.31413	6xC	PASS	42
0593#PU38@1+B200.FCS.png	PU38	1	204.28	1.83	382.13	1.65	1.87062	6.32269	5x	PASS
0594#PU38@3+B200.FCS.png	PU38	3	203.73	1.89	309.21	1.83	1.51774	5.12997	4xA	PASS
0595#PU38@4+B200.FCS.png	PU38	4	213.91	2.48	398.11	1.99	1.86111	6.29055	unassigned	PASS
0596#PU38@5+B200.FCS.png	PU38	5	209.16	2.19	401.48	2.38	1.91949	6.48787	5x	PASS
0598#PU38@6+B200.FCS.png	PU38	6	202.06	2.1	320.74	2.03	1.58735	5.36524	4xA	PASS
0599#PU38@7+B200.FCS.png	PU38	7	190.03	1.55	295.76	1.53	1.55639	5.26058	4xA	PASS
0600#PU38@8+B200.FCS.png	PU38	8	200.86	2.04	317.45	2.18	1.58045	5.34193	4xA	PASS
0601#PU38@9+B200.FCS.png	PU38	9	221.78	1.72	332.62	1.64	1.49977	5.06924	4xA	PASS
0603#PU38@10_sil+B200.FCS.png	PU38	10	196.86	1.74	390.64	1.6	1.98435	6.70712	5x	PASS
0604#PU38@11+B200.FCS.png	PU38	11	201.07	2.06	385.59	1.6	1.91769	6.48179	5x	PASS
0605#PU38@12+B200.FCS.png	PU38	12	195.38	2.05	294.55	2.23	1.50757	5.0956	4xA	PASS
0608#PU38@13_sil+B200.FCS.png	PU38	13	202.34	1.95	397.31	1.1	1.96358	6.63689	5x	PASS
0609#PU38@14+B200.FCS.png	PU38	14	196.33	2.26	299.6	1.95	1.526	5.15789	4xA	PASS
0610#PU39@1+B200.FCS.png	PU39	1	194.09	1.53	291.21	1.53	1.50039	5.07131	4xA	PASS
0611#PU39@2+B200.FCS.png	PU39	2	197.87	1.82	305.12	1.87	1.54202	5.21204	4xA	PASS
0612#PU39@3+B200.FCS.png	PU39	3	190.02	1.22	284.02	1.59	1.49468	5.05203	4xA	PASS
0613#PU39@4+B200.FCS.png	PU39	4	191.22	1.91	290.05	1.85	1.51684	5.12692	4xA	PASS
0614#PU39@5+B200.FCS.png	PU39	5	191.21	1.78	286.79	1.76	1.49987	5.06956	4xA	PASS
0615#PU39@6+B200.FCS.png	PU39	6	193.21	1.52	291.6	1.7	1.50924	5.10123	4xA	PASS
0616#PU39@7+B200.FCS.png	PU39	7	202.72	2.15	320.95	2.07	1.58322	5.35128	4xA	PASS
0617#PU39@8+B200.FCS.png	PU39	8	195.37	1.34	302.72	1.34	1.54947	5.23721	4xA	PASS
0618#PU39@9+B200.FCS.png	PU39	9	191.9	2.39	293.52	2.49	1.52955	5.16987	4xA	PASS
0619#PU39@10+B200.FCS.png	PU39	10	193.72	1.39	299.98	1.68	1.54852	5.23401	4xA	PASS
0621#PU39@11_sil+B200.FCS.png	PU39	11	188.87	1.43	289.15	1.2	1.53095	5.1746	4xA	PASS
0622#PU39@12+B200.FCS.png	PU39	12	213.72	2.17	329.67	1.78	1.54253	5.21376	4xA	PASS
0623#PU39@13+B200.FCS.png	PU39	13	211.17	2.82	323.16	3.75	1.53033	5.17252	4xA	FAIL
0624#PU39@14+B200.FCS.png	PU39	14	203.07	1.99	328.24	1.81	1.61639	5.46339	4xA	PASS
0625#PU39@15+B200.FCS.png	PU39	15	211.68	2.37	332.76	1.75	1.572	5.31334	4xA	PASS
0628#PU40@2+B200.FCS.png	PU40	2	220.75	2.13	356.45	1.93	1.61472	5.45776	4xA	PASS
0629#PU40@3+B200.FCS.png	PU40	3	194.76	2.45	300.89	2.52	1.54493	5.22185	4xA	FAIL
0630#PU40@4+B200.FCS.png	PU40	4	199.5	1.68	329.79	1.74	1.65308	5.58742	4xA	PASS
0632#PU40@5+B200.FCS.png	PU40	5	195.83	1.89	314.56	1.96	1.60629	5.42926	4xA	PASS
0633#PU40@6+B200.FCS.png	PU40	6	200.03	1.91	313.33	1.81	1.56642	5.29448	4xA	PASS
0634#PU40@7+B200.FCS.png	PU40	7	199.97	2.06	309.05	1.75	1.54548	5.22373	4xA	PASS
0635#PU40@8+B200.FCS.png	PU40	8	188.49	2.23	288.56	1.83	1.5309	5.17445	4xA	PASS
0636#PU40@9+B200.FCS.png	PU40	9	198.3	1.64	310	1.71	1.56329	5.28391	4xA	PASS
0637#PU40@10+B200.FCS.png	PU40	10	196.89	1.76	319.32	2.17	1.62182	5.48175	4xA	PASS
0638#PU40@11+B200.FCS.png	PU40	11	192.49	1.87	301.94	1.63	1.5686	5.30187	4xA	PASS
0639#PU40@12+B200.FCS.png	PU40	12	199.12	1.48	306.16	1.53	1.53757	5.19697	4xA	PASS
0640#PU40@14+B200.FCS.png	PU40	14	205.45	2.27	312.91	1.97	1.52305	5.1479	4xA	PASS
0642#PU41@2_sil+B200.FCS.png	PU41	2	211.26	1.61	321.29	1.29	1.52083	5.1404	4xA	PASS
0650#PU41@8_sil+B200.FCS.png	PU41	8	197.55	1.78	310.87	1.85	1.57363	5.31886	4xA	PASS
0651#PU41@9+B200.FCS.png	PU41	9	196.14	1.63	305.93	1.32	1.55975	5.27197	4xA	PASS
0653#PU41@10+B200.FCS.png	PU41	10	188.19	2.22	282.03	1.29	1.49864	5.06542	4xA	PASS
0655#PU41@12+B200.FCS.png	PU41	12	204.33	1.94	303.58	2.19	1.48573	5.02178	4xA	PASS
0656#PU41@13+B200.FCS.png	PU41	13	207.77	2.41	326.99	1.93	1.57381	5.31947	4xA	PASS
0657#PU41@14+B200.FCS.png	PU41	14	207.66	2.36	308.69	2.07	1.48652	5.02443	4xA	PASS
0659#PU42@1_sil+B200.FCS.png	PU42	1	191.46	1.85	299.19	1.42	1.56268	5.28185	4xA	PASS
0660#PU42@2+B200.FCS.png	PU42	2	209.27	1.58	334.87	1.26	1.60018	5.40861	4xA	PASS
0662#PU42@3+B200.FCS.png	PU42	3	206.1	1.53	341.05	1.47	1.65478	5.59315	4xA	PASS
0664#PU42@4+B200.FCS.png	PU42	4	189.65	1.58	294.74	1.48	1.55413	5.25295	4xA	PASS
0666#PU42@5+B200.FCS.png	PU42	5	177.07	1.65	284.04	1.56	1.60411	5.4219	4xA	PASS
0669#PU42@6_sil+B200.FCS.png	PU42	6	182.02	1.41	288.52	1.35	1.5851	5.35764	4xA	PASS
0672#PU42@7_sil+B200.FCS.png	PU42	7	197.18	1.89	299.92	1.83	1.52105	5.14114	4xA	PASS
0673#PU42@8+B200.FCS.png	PU42	8	199.59	1.78	321.81	1.88	1.61236	5.44976	4xA	PASS
0676#PU42@9_sil+B200.FCS.png	PU42	9	190.83	1.68	296.62	1.38	1.55437	5.25376	4xA	PASS
0677#PU42@10+B200.FCS.png	PU42	10	197.31	1.27	319.6	1.62	1.61979	5.47488	4xA	PASS
0680#PU42@11_sil+B200.FCS.png	PU42	11	182.41	1.6	287.48	1.39	1.57601	5.32691	4xA	PASS
0681#PU42@12+B200.FCS.png	PU42	12	186.43	1.83	298.08	1.75	1.59888	5.40423	4xA	PASS
0683#PU42@14+B200.FCS.png	PU42	14	197.76	1.48	305.6	1.61	1.54531	5.22314	4xA	PASS
0685#PU43@1+B200.FCS.png	PU43	1	208.25	2.41	489.52	1.59	2.35064	7.94515	unassigned	PASS
0686#PU43@2+B200.FCS.png	PU43	2	195.06	1.91	466.2	1.54	2.39003	8.07831	6xC	PASS
0687#PU43@3+B200.FCS.png	PU43	3	210.74	2.16	501.22	1.52	2.37838	8.03893	6xC	PASS
0688#PU43@4+B200.FCS.png	PU43	4	199.54	2.76	472.77	1.78	2.3693	8.00823	6xC	FAIL
0689#PU43@10+B200.FCS.png	PU43	10	200.63	2.17	475.64	1.43	2.37073	8.01307	6xC	PASS
0691#PU43@12_sil+B200.FCS.png	PU43	12	218.39	1.85	519.21	1.32	2.37744	8.03576	6xC	PASS
0692#PU43@13+B200.FCS.png	PU43	13	197.98	1.57	470.76	1.01	2.37782	8.03702	6xC	PASS
0693#PU43@15+B200.FCS.png	PU43	15	204.79	2.91	303.12	2.19	1.48015	5.00291	4xA	FAIL
0695#PU44@1_sil+B200.FCS.png	PU44	1	204.67	1.44	315.8	1.58	1.54297	5.21524	4xA	PASS
0697#PU44@2_sil+B200.FCS.png	PU44	2	208.5	1.5	325.17	1.6	1.55957	5.27134	4xA	PASS
0699#PU44@3_sil+B200.FCS.png	PU44	3	197.89	1.45	304.23	1.62	1.53737	5.19631	4xA	PASS
0700#PU44@4+B200.FCS.png	PU44	4	209.19	2.03	324.21	2.08	1.54984	5.23844	4xA	PASS
0701#PU44@5+B200.FCS.png	PU44	5	199.25	1.74	309.79	1.57	1.55478	5.25516	4xA	PASS
0703#PU44@6+B200.FCS.png	PU44	6	199.89	1.95	323.26	2.17	1.61719	5.4661	4xA	PASS
0705#PU44@7+B200.FCS.png	PU44	7	207.91	2.53	337.21	1.71	1.6219	5.48203	4xA	FAIL
0706#PU44@8+B200.FCS.png	PU44	8	211.67	2.53	334.74	2.69	1.58142	5.34521	4xA	FAIL
0707#PU44@9+B200.FCS.png	PU44	9	217.89	2.72	345.13	1.35	1.58396	5.3538	4xA	FAIL
0708#PU44@10+B200.FCS.png	PU44	10	196.76	3.1	309.3	2.25	1.57197	5.31324	4xA	FAIL
0709#PU44@11+B200.FCS.png	PU44	11	218.16	2.96	356.31	2.48	1.63325	5.52039	4xA	FAIL
0711#PU44@12_sil+B200.FCS.png	PU44	12	218.15	1.72	361.12	1.58	1.65537	5.59517	4xA	PASS
0712#PU44@13+B200.FCS.png	PU44	13	211.53	1.91	331.78	2.25	1.56848	5.30145	4xA	PASS
0715#PU45@1_sil+B200.FCS.png	PU45	1	188.29	1.92	460.2	1.66	2.4441	8.26107	6xC	PASS
0716#PU45@2+B200.FCS.png	PU45	2	192.28	2.01	477.36	1.38	2.48263	8.39129	6xC	PASS
0718#PU45@3_sil+B200.FCS.png	PU45	3	195.25	1.68	468.32	1.4	2.39857	8.10715	6xC	PASS
0719#PU45@4+B200.FCS.png	PU45	4	189.57	2.08	291.45	1.7	1.53743	5.1965	4xA	PASS
0720#PU45@5+B200.FCS.png	PU45	5	192.71	1.39	471.01	1.18	2.44414	8.26119	6xC	PASS
0722#PU45@6_sil+B200.FCS.png	PU45	6	200.63	1.63	501.43	1.73	2.49928	8.44756	6xC	PASS
0723#PU45@7_sil+B200.FCS.png	PU45	7	203.51	1.77	494.81	1.42	2.43138	8.21806	6xC	PASS
0724#PU46@1+B200.FCS.png	PU46	1	179.82	2.46	429.38	1.65	2.38783	8.07087	6xC	PASS
0725#PU46@2+B200.FCS.png	PU46	2	199.2	2.06	487.89	2.03	2.44925	8.27845	6xC	PASS
0726#PU46@3+B200.FCS.png	PU46	3	199.99	2.62	487.31	1.96	2.43667	8.23595	6xC	FAIL
0727#PU46@5+B200.FCS.png	PU46	5	210.37	2.76	496.05	1.52	2.35799	7.97	unassigned	FAIL
0728#PU46@6+B200.FCS.png	PU46	6	201.72	3.41	490.5	2.14	2.43159	8.21877	6xC	FAIL
0729#PU46@7+B200.FCS.png	PU46	7	211.25	2.77	507.88	1.48	2.40417	8.12608	6xC	FAIL
0730#PU46@10+B200.FCS.png	PU46	10	195.74	3.18	480.83	2.55	2.45647	8.30288	6xC	FAIL
0731#PU46@11+B200.FCS.png	PU46	11	213.11	2.39	506.45	1.28	2.37647	8.03248	6xC	PASS
0732#PU47@1+B200.FCS.png	PU47	1	191.56	1.89	457.81	1.43	2.3899	8.07788	6xC	PASS
0733#PU47@2+B200.FCS.png	PU47	2	200.53	1.96	500	1.41	2.49339	8.42767	6xC	PASS
0736#PU47@4_sil+B200.FCS.png	PU47	4	206.05	2.1	501.55	1.47	2.43412	8.22732	6xC	PASS
0737#PU47@5+B200.FCS.png	PU47	5	208.4	1.95	533	1.32	2.55758	8.64463	7x	PASS
0738#PU47@6+B200.FCS.png	PU47	6	192.67	1.57	473.13	1.34	2.45565	8.3001	6xC	PASS
0739#PU47@8+B200.FCS.png	PU47	8	204	1.75	510.49	1.43	2.5024	8.45812	6xC	PASS
0740#PU47@9+B200.FCS.png	PU47	9	195.73	1.56	482.86	1.24	2.46697	8.33836	6xC	PASS
0743#PU47@10_sil+B200.FCS.png	PU47	10	196.04	1.55	491.03	1.5	2.50474	8.46603	6xC	PASS
0744#PU47@11+B200.FCS.png	PU47	11	203.59	1.81	508.47	1.3	2.49752	8.44162	6xC	PASS
0746#PU47@12_sil+B200.FCS.png	PU47	12	199.82	1.59	488.94	1.03	2.4469	8.27053	6xC	PASS
0747#PU47@13+B200.FCS.png	PU47	13	211.29	2.28	512.73	1.8	2.42666	8.20213	6xC	PASS
0749#PU47@14_sil+B200.FCS.png	PU47	14	209.03	2.23	513.53	1.98	2.45673	8.30374	6xC	PASS
0750#PU47@15+B200.FCS.png	PU47	15	187.95	2.19	475.14	1.8	2.52801	8.54468	unassigned	PASS
0752#PU47@16+B200.FCS.png	PU47	16	187.61	1.55	464.93	1.45	2.47817	8.37622	6xC	PASS
0755#PU47@18_sil+B200.FCS.png	PU47	18	204.28	1.99	511.59	1.57	2.50436	8.46473	6xC	PASS
0757#PU47@19_sil+B200.FCS.png	PU47	19	202.85	2.04	495.66	1.8	2.44348	8.25896	6xC	PASS
0758#PU48@1+B200.FCS.png	PU48	1	201.39	2.21	498.84	1.64	2.47698	8.37221	6xC	PASS
0759#PU48@2+B200.FCS.png	PU48	2	194.45	1.51	471.96	1.51	2.42715	8.20378	6xC	PASS
0760#PU48@3+B200.FCS.png	PU48	3	192.8	1.74	464.32	1.64	2.4083	8.14005	6xC	PASS
0762#PU48@4_sil+B200.FCS.png	PU48	4	210.82	2.49	518.9	1.79	2.46134	8.31933	6xC	PASS
0764#PU48@5_sil+B200.FCS.png	PU48	5	193.4	1.64	477.31	1.42	2.46799	8.34182	6xC	PASS
0765#PU48@6+B200.FCS.png	PU48	6	200.25	2.48	494.85	2.41	2.47116	8.35252	6xC	PASS
0766#PU48@7+B200.FCS.png	PU48	7	194.63	1.49	461.59	1.44	2.37163	8.0161	6xC	PASS
0768#PU48@8+B200.FCS.png	PU48	8	188.68	1.36	466.41	1.29	2.47196	8.35524	6xC	PASS
0769#PU48@9+B200.FCS.png	PU48	9	193.15	1.93	462.82	1.75	2.39617	8.09905	6xC	PASS
0770#PU48@10+B200.FCS.png	PU48	10	221.22	3.82	549.74	2.83	2.48504	8.39943	6xC	FAIL
0771#PU48@11+B200.FCS.png	PU48	11	207.24	1.52	508.96	1.78	2.4559	8.30093	6xC	PASS
0772#PU48@12+B200.FCS.png	PU48	12	204.06	2.53	503.45	2.17	2.46717	8.33902	6xC	FAIL
0774#PU48@13_CHR+B200.fcs.png	PU48	13	221.99	1.77	539.53	1.39	2.37115	8.01447	6xC	PASS
0776#PU48@15+B200.FCS.png	PU48	15	195.28	1.66	479.06	1.46	2.4532	8.2918	6xC	PASS
0777#PU49@1+B200.FCS.png	PU49	1	201.27	2.32	495.67	1.7	2.46271	8.32397	6xC	PASS
0779#PU49@2+B200.FCS.png	PU49	2	197.81	2.04	479.98	1.44	2.42647	8.20147	6xC	PASS
0781#PU49@4+B200.FCS.png	PU49	4	192.5	1.87	476.52	1.44	2.47543	8.36695	6xC	PASS
0782#PU49@5+B200.FCS.png	PU49	5	187.68	1.91	453.29	1.67	2.41523	8.16347	6xC	PASS
0783#PU49@6+B200.FCS.png	PU49	6	205.84	1.46	494.96	1.34	2.40459	8.1275	6xC	PASS
0784#PU49@7+B200.FCS.png	PU49	7	196.16	1.7	474.71	1.78	2.42001	8.17965	6xC	PASS
0786#PU49@8+B200.FCS.png	PU49	8	202.44	1.53	506.64	1.51	2.50267	8.45902	6xC	PASS
0788#PU49@9+B200.FCS.png	PU49	9	200.72	1.4	491.43	1.26	2.44834	8.27538	6xC	PASS
0789#PU50@1+B200.FCS.png	PU50	1	185.98	2.84	446.33	1.98	2.39988	8.1116	6xC	FAIL
0791#PU50@2_sil+B200.FCS.png	PU50	2	206.06	1.54	504.97	1.18	2.4506	8.28302	6xC	PASS
0792#PU50@3+B200.FCS.png	PU50	3	191.45	1.4	476.58	1.56	2.48932	8.4139	6xC	PASS
0795#PU50@4_sil+B200.FCS.png	PU50	4	194.77	2.19	483.53	1.44	2.48257	8.39108	6xC	PASS
0796#PU50@5+B200.FCS.png	PU50	5	195.73	1.87	483.9	1.63	2.47228	8.35632	6xC	PASS
0797#PU50@6+B200.FCS.png	PU50	6	190.99	1.77	456.63	1.34	2.39086	8.0811	6xC	PASS
0798#PU50@7+B200.FCS.png	PU50	7	181.25	2.06	457.93	1.78	2.52651	8.5396	unassigned	PASS
0800#PU50@8+B200.FCS.png	PU50	8	192.96	1.67	467.06	1.41	2.4205	8.1813	6xC	PASS
0802#PU50@9+B200.FCS.png	PU50	9	197.04	2.09	487.98	1.35	2.47655	8.37075	6xC	PASS
0804#PU52@1+B200.FCS.png	PU52	1	207.02	1.74	377.62	1.95	1.82407	6.16537	4xB	PASS
0806#PU52@2+B200.FCS.png	PU52	2	193.87	2.86	357.05	2.77	1.8417	6.22494	unassigned	FAIL
0808#PU52@3_CHR+B200(2).fcs.png	PU52	3	216.64	1.75	391.91	1.57	1.76492	5.96541	4xB	PASS	28
0812#PU52@4_CHR+B200.fcs.png	PU52	4	216.21	1.45	391.58	1.34	1.76694	5.97224	4xB	PASS	28
0814#PU52@5+B200.FCS.png	PU52	5	184.15	3.03	356.23	2.66	1.93446	6.53846	5x	FAIL
0815#PU52@6+B200(2).fcs.png	PU52	6	222.69	1.67	406.27	1.48	1.77988	6.01599	4xB	PASS	28
0819#PU52@7+B200.FCS.png	PU52	7	198.69	2.59	362.24	2.64	1.82314	6.16222	4xB	FAIL
0821#PU52@8+B200.FCS.png	PU52	8	204.92	2.11	368.46	2.07	1.79807	6.07747	4xB	PASS
0824#PU52@9_sil+B200.FCS.png	PU52	9	200.12	2.08	362.46	1.8	1.81121	6.1219	4xB	PASS
0826#PU52@10_sil+B200.FCS.png	PU52	10	205.49	2.86	380.29	2.08	1.85065	6.2552	unassigned	FAIL
0827#PU52@11+B200(2).fcs.png	PU52	11	220.51	2.16	404.32	1.62	1.78885	6.0463	4xB	PASS	28
0831#PU52@12+B200.FCS.png	PU52	12	196.02	2.87	369.51	3.09	1.88506	6.37151	5x	FAIL
0832#PU52@13+B200.FCS.png	PU52	13	196.02	1.91	355.47	2.08	1.81344	6.12942	4xB	PASS
0836#PU52@14_sil+B200.FCS.png	PU52	14	194.5	2	350.18	1.98	1.80041	6.08539	4xB	PASS
0837#PU52@15+B200.FCS.png	PU52	15	199.2	1.61	364.4	1.71	1.82932	6.18309	4xB	PASS	28
0840#PU53@1+B200.FCS.png	PU53	1	195.87	1.59	148.24	1.74	0.756829	2.55808	2x	PASS
0843#PU53@2_sil+B200.FCS.png	PU53	2	206.45	1.34	156.28	1.72	0.756987	2.55862	2x	PASS
0845#PU53@3_sil+B200.FCS.png	PU53	3	192.78	1.37	144.17	1.88	0.747847	2.52772	2x	PASS
0846#PU53@4+B200.FCS.png	PU53	4	204.66	1.32	155.27	1.84	0.758673	2.56431	2x	PASS
0848#PU53@5+B200.FCS.png	PU53	5	192.16	1.44	148.1	1.89	0.770712	2.60501	2x	PASS
0850#PU53@6+B200.FCS.png	PU53	6	196.54	1.38	148.6	1.65	0.75608	2.55555	2x	PASS	14
0854#PU53@7_sil+B200.FCS.png	PU53	7	207.32	1.53	158.19	2	0.763023	2.57902	2x	PASS
0855#PU53@8+B200.FCS.png	PU53	8	202.8	1.77	150.88	2.11	0.743984	2.51467	2x	PASS
0856#PU53@9+B200.FCS.png	PU53	9	200	1.71	150.03	2.18	0.75015	2.53551	2x	PASS
0857#PU53@10+B200.FCS.png	PU53	10	197.82	1.55	152.2	1.82	0.769386	2.60053	2x	PASS
0859#PU53@11+B200.FCS.png	PU53	11	211.81	1.57	158.94	1.84	0.75039	2.53632	2x	PASS
0863#PU53@12_sil+B200.FCS.png	PU53	12	194.36	1.92	146.45	2.25	0.753499	2.54683	2x	PASS
0864#PU53@13+B200.FCS.png	PU53	13	196.63	1.46	149.72	2.01	0.76143	2.57363	2x	PASS
0866#PU53@14+B200.FCS.png	PU53	14	196.3	1.6	151.92	2.61	0.773917	2.61584	2x	FAIL
0869#PU53@15_sil+B200.FCS.png	PU53	15	200.33	1.47	151.61	1.7	0.756801	2.55799	2x	PASS
0870#PU53@16+B200.FCS.png	PU53	16	216.16	1.26	163.99	1.77	0.758651	2.56424	2x	PASS
0872#PU54@1+B200.FCS.png	PU54	1	206.83	1.53	156.5	1.9	0.75666	2.55751	2x	PASS
0874#PU54@2+B200.FCS.png	PU54	2	191.56	1.54	145.63	2.25	0.760232	2.56958	2x	PASS
0875#PU54@3+B200.FCS.png	PU54	3	190.17	2.03	147.51	2.45	0.775674	2.62178	2x	PASS
0876#PU54@4+B200.FCS.png	PU54	4	192.21	1.54	148.12	2.27	0.770615	2.60468	2x	PASS
0877#PU54@5+B200.FCS.png	PU54	5	190.77	1.98	141.44	2.33	0.741416	2.50599	2x	PASS
0879#PU54@6_sil+B200.FCS.png	PU54	6	202.33	1.85	154.52	1.96	0.763703	2.58132	2x	PASS
0880#PU54@7+B200.FCS.png	PU54	7	212.11	1.73	160.77	2	0.757956	2.56189	2x	PASS
0882#PU54@8+B200.FCS.png	PU54	8	193.56	1.32	149.73	1.96	0.773559	2.61463	2x	PASS
0884#PU54@9_sil+B200.FCS.png	PU54	9	205.36	1.78	157.97	2.49	0.769235	2.60001	2x	PASS
0886#PU54@10_sil+B200.FCS.png	PU54	10	190.99	1.82	144.23	1.95	0.75517	2.55248	2x	PASS
0887#PU54@11+B200.FCS.png	PU54	11	209.42	1.65	161.57	2.04	0.771512	2.60771	2x	PASS
0889#PU54@12+B200.FCS.png	PU54	12	218.44	1.66	166.78	2.13	0.763505	2.58065	2x	PASS
0892#PU54@13_sil+B200.FCS.png	PU54	13	200.5	2.03	152.75	1.88	0.761845	2.57504	2x	PASS
0893#PU54@14+B200.FCS.png	PU54	14	197.73	1.44	151.23	2.02	0.764831	2.58513	2x	PASS
0895#PU54@15+B200.FCS.png	PU54	15	198.44	1.91	151.88	2.12	0.76537	2.58695	2x	PASS
0897#PU55@1+B200.FCS.png	PU55	1	200.7	1.69	486.64	1.46	2.42471	8.19553	6xC	PASS
0898#PU55@2+B200(2).fcs.png	PU55	2	228.02	1.92	551.37	0.96	2.3591	7.97376	unassigned	PASS
0902#PU55@3+B200.FCS.png	PU55	3	210.73	1.99	494.24	1.63	2.34537	7.92735	unassigned	PASS
0905#PU55@4_sil+B200.FCS.png	PU55	4	205.66	2.27	503.67	1.35	2.44904	8.27776	6xC	PASS
0907#PU55@5+B200.FCS.png	PU55	5	194.2	1.47	470.34	1.29	2.42194	8.18614	6xC	PASS	42
0910#PU55@6+B200.FCS.png	PU55	6	200.47	2.25	487.06	2.01	2.42959	8.21202	6xC	PASS
0911#PU55@8+B200.FCS.png	PU55	8	201.09	1.92	489.9	1.29	2.43622	8.23443	6xC	PASS
0912#PU55@9+B200(2).fcs.png	PU55	9	222.16	1.49	556.05	1.25	2.44188	8.25355	6xC	PASS
0916#PU55@10_CHR+B200.fcs.png	PU55	10	219.03	2.09	537.09	1.57	2.39232	8.08605	6xC	PASS
0917#PU55@11+B200.FCS.png	PU55	11	192.64	2.57	471.1	1.93	2.44549	8.26577	6xC	FAIL
0918#PU55@12+B200.FCS.png	PU55	12	196.03	2.18	477.15	1.83	2.43407	8.22714	6xC	PASS
0920#PU57@1+B200.FCS.png	PU57	1	194.86	2.06	153.12	2.34	0.785795	2.65599	2x	PASS
0921#PU57@2+B200.FCS.png	PU57	2	189.09	1.9	146.41	2.29	0.774287	2.61709	2x	PASS
0922#PU57@3+B200.FCS.png	PU57	3	194.99	2.35	149.21	2.14	0.765219	2.58644	2x	PASS
0923#PU57@4+B200.FCS.png	PU57	4	191.07	1.86	146.17	2.29	0.765008	2.58573	2x	PASS
0924#PU57@5+B200.FCS.png	PU57	5	197.81	2.75	154.8	3.33	0.782569	2.64508	2x	FAIL
0925#PU57@6+B200.FCS.png	PU57	6	203.94	2.07	152.68	2.24	0.748652	2.53044	2x	PASS
0926#PU57@7+B200.FCS.png	PU57	7	182.88	1.7	141.87	2.27	0.775755	2.62205	2x	PASS
0927#PU57@8+B200.FCS.png	PU57	8	192.26	1.38	148.31	2.09	0.771403	2.60734	2x	PASS
0929#PU57@9_CHR+B200.FCS.png	PU57	9	208.14	1.44	159.95	2.02	0.768473	2.59744	2x	PASS	14
0930#PU57@10+B200.FCS.png	PU57	10	195.18	2.45	150.19	2.72	0.769495	2.60089	2x	FAIL
0931#PU57@11+B200.FCS.png	PU57	11	197.57	2.14	152.78	2.61	0.773296	2.61374	2x	FAIL
0932#PU58@1+B200.FCS.png	PU58	1	193.38	1.63	148.2	1.9	0.766367	2.59032	2x	PASS
0934#PU58@2+B200.FCS.png	PU58	2	198.63	1.82	154.32	2.33	0.776922	2.626	2x	PASS
0936#PU58@3+B200.FCS.png	PU58	3	192.78	1.9	146.25	2.18	0.758637	2.56419	2x	PASS
0938#PU58@4+B200(2).FCS.png	PU58	4	190.75	1.37	147.33	1.79	0.772372	2.61062	2x	PASS
0942#PU58@5+B200.FCS.png	PU58	5	197.36	1.46	152.77	1.97	0.774068	2.61635	2x	PASS
0944#PU58@6+B200.FCS.png	PU58	6	185.8	1.23	143.06	1.98	0.769968	2.60249	2x	PASS
0945#PU58@7+B200.FCS.png	PU58	7	204.59	1.63	153.74	2.13	0.751454	2.53991	2x	PASS
0946#PU58@8+B200.FCS.png	PU58	8	204.35	2.16	156.63	1.75	0.766479	2.5907	2x	PASS
0947#PU58@9+B200.FCS.png	PU58	9	206.87	1.65	154.96	1.87	0.749069	2.53185	2x	PASS
0948#PU58@10+B200.FCS.png	PU58	10	198.6	1.73	150.54	2.4	0.758006	2.56206	2x	PASS
0949#PU58@11+B200.FCS.png	PU58	11	208.79	1.72	160.38	2.28	0.76814	2.59631	2x	PASS
0951#PU58@12+B200.FCS.png	PU58	12	206.97	1.86	163.44	2.45	0.78968	2.66912	2x	PASS
0952#PU58@13+B200.FCS.png	PU58	13	197.15	1.65	151.03	2.26	0.766066	2.5893	2x	PASS
0954#PU59@1+B200.FCS.png	PU59	1	199.18	2.02	486.89	1.89	2.44447	8.26232	6xC	PASS
0957#PU59@2_sil+B200.FCS.png	PU59	2	196.2	2.12	476.1	1.77	2.42661	8.20193	6xC	PASS
0959#PU59@3_sil+B200.FCS.png	PU59	3	201.27	1.64	152.3	1.98	0.756695	2.55763	2x	PASS
0961#PU59@4_sil+B200.FCS.png	PU59	4	198.92	1.55	153.87	2.47	0.773527	2.61452	2x	PASS
0962#PU59@5+B200.FCS.png	PU59	5	202.59	1.54	490.67	1.29	2.42199	8.18631	6xC	PASS
0964#PU59@6+B200.FCS.png	PU59	6	199.32	1.21	152.22	1.89	0.763697	2.58129	2x	PASS
0968#PU59@8_sil+B200.FCS.png	PU59	8	204.42	1.99	498.72	1.69	2.43968	8.24613	6xC	PASS
0969#PU59@9+B200.FCS.png	PU59	9	208.56	2.14	161.92	2.18	0.776371	2.62414	2x	PASS
0971#PU59@10_sil+B200.FCS.png	PU59	10	214.14	1.61	163.44	1.93	0.763239	2.57975	2x	PASS
0972#PU59@11+B200.FCS.png	PU59	11	213.78	1.8	164.56	2.16	0.769763	2.6018	2x	PASS
0974#PU59@12+B200.FCS.png	PU59	12	198.97	1.45	149.62	1.81	0.751973	2.54167	2x	PASS
0975#PU59@13+B200.FCS.png	PU59	13	212.37	1.67	160.63	1.98	0.756369	2.55653	2x	PASS
0976#PU59@14+B200.FCS.png	PU59	14	204.35	2.08	154.68	2.27	0.756937	2.55845	2x	PASS
0978#PU59@15_sil+B200.FCS.png	PU59	15	212.65	1.62	165.56	2.49	0.778556	2.63152	2x	PASS
0979#PU59@17+B200.FCS.png	PU59	17	209.07	2.16	499.33	1.7	2.38834	8.07259	6xC	PASS
0982#PU60@1_sil+B200.FCS.png	PU60	1	196.77	2.13	491.48	2.03	2.49774	8.44236	6xC	PASS
0983#PU60@2+B200.FCS.png	PU60	2	196.83	1.25	473.93	1.37	2.40781	8.13841	6xC	PASS
0985#PU60@3+B200.FCS.png	PU60	3	192.81	1.34	466.96	1.36	2.42187	8.18591	6xC	PASS
0986#PU60@4+B200.FCS.png	PU60	4	211.4	2.17	538.25	2.11	2.54612	8.60589	7x	PASS
0987#PU60@5+B200.FCS.png	PU60	5	195.59	1.29	478.55	1.14	2.4467	8.26985	6xC	PASS
0988#PU60@6+B200.FCS.png	PU60	6	197.5	1.65	480.99	1.87	2.43539	8.23163	6xC	PASS
0989#PU60@7+B200.FCS.png	PU60	7	206.69	1.63	495.22	1.63	2.39596	8.09833	6xC	PASS
0990#PU60@8_sil+B200.FCS.png	PU60	8	185.53	2.48	466.23	1.3	2.51296	8.49381	6xC	PASS
0991#PU61@2+B200.FCS.png	PU61	2	202.76	2.05	501.1	1.91	2.47139	8.35331	6xC	PASS
0992#PU61@4+B200.FCS.png	PU61	4	204.78	1.9	487.91	1.64	2.38261	8.05321	6xC	PASS
0994#PU61@5+B200.FCS.png	PU61	5	202.2	1.39	486.71	1.27	2.40707	8.1359	6xC	PASS
0995#PU61@6+B200.FCS.png	PU61	6	201.34	1.83	485.96	1.64	2.41363	8.15806	6xC	PASS
0996#PU61@7+B200.FCS.png	PU61	7	207.21	1.51	498.49	1.69	2.40572	8.13135	6xC	PASS
0997#PU61@8+B200.FCS.png	PU61	8	184.74	1.98	447.37	2.09	2.42162	8.18507	6xC	PASS
0998#PU61@9+B200.FCS.png	PU61	9	202.9	1.92	484	1.72	2.38541	8.06269	6xC	PASS
0999#PU61@10+B200.FCS.png	PU61	10	201.93	1.82	493.05	1.77	2.44169	8.2529	6xC	PASS
1000#PU61@12+B200.FCS.png	PU61	12	196.95	1.49	476.1	1.78	2.41736	8.17069	6xC	PASS
1001#PU61@13+B200.FCS.png	PU61	13	205.67	2.02	492.49	1.91	2.39456	8.09363	6xC	PASS
1002#PU61@14+B200.FCS.png	PU61	14	203.87	1.73	490.86	1.61	2.40771	8.13806	6xC	PASS
1003#PU61@15+B200.FCS.png	PU61	15	200.02	1.62	491.11	1.47	2.4553	8.29893	6xC	PASS
1004#PU61@16+B200.FCS.png	PU61	16	205.58	2.03	486.18	1.42	2.36492	7.99343	6xC	PASS
1006#PU62@1+B200.FCS.png	PU62	1	204.49	1.27	487.98	0.93	2.38633	8.06579	6xC	PASS
1009#PU62@2_sil+B200.FCS.png	PU62	2	206.78	1.46	498.4	1.4	2.41029	8.14678	6xC	PASS
1011#PU62@3_sil+B200.FCS.png	PU62	3	190.9	1.54	462.96	1.37	2.42514	8.19699	6xC	PASS
1013#PU62@4_sil+B200.FCS.png	PU62	4	207.86	1.39	511.05	1.46	2.45863	8.31016	6xC	PASS
1015#PU62@5_sil+B200.FCS.png	PU62	5	197.53	1.54	475.45	1.31	2.40698	8.13558	6xC	PASS
1018#PU62@6_sil+B200(2).FCS.png	PU62	6	202.46	1.29	493.74	1.05	2.4387	8.24282	6xC	PASS
1020#PU62@7+B200.FCS.png	PU62	7	212.07	1.87	521.13	1.69	2.45735	8.30584	6xC	PASS
1023#PU62@9_sil+B200.FCS.png	PU62	9	214.11	1.6	527.67	1.78	2.46448	8.32995	6xC	PASS
1024#PU62@10+B200.FCS.png	PU62	10	204.53	1.5	502.6	1.66	2.45734	8.30581	6xC	PASS
1027#PU62@12_sil+B200.FCS.png	PU62	12	200.11	1.38	493.96	1.39	2.46844	8.34334	6xC	PASS
1028#PU62@13+B200.FCS.png	PU62	13	198.11	1.51	484.08	1.64	2.44349	8.259	6xC	PASS
1030#PU63@1+B200.FCS.png	PU63	1	205.27	1.69	499.66	1.53	2.43416	8.22746	6xC	PASS
1031#PU63@2+B200.FCS.png	PU63	2	201.19	1.72	486.73	1.39	2.41926	8.17708	6xC	PASS
1032#PU63@3+B200.FCS.png	PU63	3	200.73	2.76	478.56	2.14	2.3841	8.05825	6xC	FAIL
1033#PU63@4+B200.FCS.png	PU63	4	194.1	1.39	471.83	1.28	2.43086	8.21631	6xC	PASS
1034#PU63@5+B200.FCS.png	PU63	5	199.03	1.34	484.58	1.31	2.43471	8.22931	6xC	PASS
1035#PU63@6+B200.FCS.png	PU63	6	205.5	1.94	502.25	1.7	2.44404	8.26085	6xC	PASS
1036#PU63@7+B200.FCS.png	PU63	7	196.62	1.47	480.82	1.34	2.44543	8.26555	6xC	PASS
1037#PU63@8+B200.FCS.png	PU63	8	197.5	1.79	486.79	1.47	2.46476	8.33089	6xC	PASS
1039#PU63@9_CHR+B200.fcs.png	PU63	9	212.22	1.81	521.1	1.01	2.39558	8.09706	6xC	PASS	42
1040#PU63@11+B200.FCS.png	PU63	11	210.84	2.11	521.82	1.67	2.47496	8.36536	6xC	PASS
1041#PU63@12+B200.FCS.png	PU63	12	210.89	2.19	513.4	2.76	2.43444	8.22842	6xC	FAIL
1042#PU63@13+B200.FCS.png	PU63	13	207.44	2.03	512.89	2.14	2.47247	8.35696	6xC	PASS
1045#PU63@14_CHR+B200.fcs.png	PU63	14	222.48	1.85	552.98	1.2	2.4249	8.19618	6xC	PASS	42
1048#PU64@1_sil+B200.FCS.png	PU64	1	204.41	1.87	484.41	1.35	2.3698	8.00991	6xC	PASS
1049#PU64@6+B200.FCS.png	PU64	6	210.59	1.51	495.96	1.27	2.3551	7.96023	unassigned	PASS
1052#PU64@9_sil+B200.FCS.png	PU64	9	209.07	1.36	502.88	1.07	2.40532	8.12998	6xC	PASS
1053#PU64@12+B200.FCS.png	PU64	12	199.06	1.28	484.74	1.45	2.43515	8.23079	6xC	PASS
1055#PU66@1+B200.FCS.png	PU66	1	231.85	1.88	552.6	2.08	2.38344	8.05602	6xC	PASS
1056#PU66@2+B200.FCS.png	PU66	2	226.86	2.04	546.61	1.86	2.40946	8.14397	6xC	PASS
1057#PU66@3+B200.FCS.png	PU66	3	226.7	1.9	534.14	1.13	2.35615	7.9638	unassigned	PASS
1058#PU66@4+B200.FCS.png	PU66	4	196.19	2.5	464.02	2.12	2.36516	7.99423	6xC	PASS
1060#PU66@5+B200.FCS.png	PU66	5	200.28	2.13	474.78	1.94	2.37058	8.01256	6xC	PASS
1061#PU66@6+B200(2).fcs.png	PU66	6	227.18	1.62	565.49	1.56	2.42846	8.2082	6xC	PASS	42
1064#PU66@7+B200.FCS.png	PU66	7	197.34	1.9	456.96	1.32	2.3156	7.82672	6xB	PASS
1065#PU66@8+B200.FCS.png	PU66	8	238.69	2.1	562.04	1.74	2.35469	7.95884	unassigned	PASS
1067#PU66@9_sil+B200.FCS.png	PU66	9	237.22	1.56	564.92	1.33	2.38142	8.04919	6xC	PASS
1068#PU66@10+B200.FCS.png	PU66	10	244.96	1.7	580.89	1.61	2.37137	8.01522	6xC	PASS
1069#PU66@11+B200.FCS.png	PU66	11	191.84	2.31	443.23	1.59	2.31041	7.8092	6xB	PASS
1070#PU66@12+B200.FCS.png	PU66	12	185.92	2.23	439.29	2.1	2.36279	7.98623	unassigned	PASS
1071#PU66@13+B200.FCS.png	PU66	13	246.46	2.32	558.43	1.63	2.2658	7.65842	6xB	PASS
1072#PU66@14+B200.FCS.png	PU66	14	230.88	2.4	551.46	1.87	2.38851	8.07318	6xC	PASS
1073#PU66@15+B200.FCS.png	PU66	15	200.16	2.53	461.14	1.29	2.30386	7.78704	6xB	FAIL
1074#PU66@16+B200.FCS.png	PU66	16	225.91	2.37	532.38	1.97	2.3566	7.96532	unassigned	PASS
1075#PU66@17+B200.FCS.png	PU66	17	224.03	1.96	549.24	1.55	2.45164	8.28653	6xC	PASS
1076#PU66@18+B200.FCS.png	PU66	18	237.35	2.82	590.7	2.65	2.48873	8.41191	6xC	FAIL
1077#PU66@19+B200.FCS.png	PU66	19	238.75	2.66	573.37	1.99	2.40155	8.11724	6xC	FAIL
1078#PU67@1+B200.FCS.png	PU67	1	244.38	1.74	570.65	1.35	2.33509	7.89261	6xB	PASS
1079#PU67@2+B200.FCS.png	PU67	2	240.32	1.96	545.7	1.47	2.27072	7.67504	6xB	PASS
1080#PU67@3+B200.FCS.png	PU67	3	225.92	1.95	517.93	1.15	2.29254	7.74878	6xB	PASS
1081#PU67@4+B200.FCS.png	PU67	4	231.7	1.87	524.31	1.66	2.26288	7.64854	6xB	PASS
1083#PU67@5+B200.FCS.png	PU67	5	242.57	1.79	557.85	1.45	2.29975	7.77315	6xB	PASS
1084#PU67@6+B200.FCS.png	PU67	6	208.1	1.82	491.37	1.62	2.36122	7.98093	unassigned	PASS
1085#PU67@7+B200.FCS.png	PU67	7	197.06	2.29	448.93	1.64	2.27814	7.70011	6xB	PASS
1087#PU67@8_sil+B200.FCS.png	PU67	8	244.47	1.76	545.78	1.47	2.2325	7.54586	unassigned	PASS
1088#PU67@9+B200.FCS.png	PU67	9	206.47	1.66	468.26	1.3	2.26793	7.66561	6xB	PASS
1089#PU67@10+B200.FCS.png	PU67	10	199.63	1.52	455.63	1.32	2.28237	7.71442	6xB	PASS
1090#PU67@11+B200.FCS.png	PU67	11	210.84	1.97	468.61	1.39	2.22259	7.51234	6xA	PASS	42
1092#PU67@12+B200.FCS.png	PU67	12	252	1.81	618.46	1.44	2.45421	8.29522	6xC	PASS
1093#PU68@1+B200.FCS.png	PU68	1	219.61	1.65	499.28	1.64	2.27348	7.68438	6xB	PASS
1095#PU68@2_CHR+B200.fcs.png	PU68	2	222.99	2.1	527.78	1.75	2.3091	7.80477	6xB	PASS	42
1096#PU68@3+B200.FCS.png	PU68	3	192.72	2.09	421.53	1.44	2.18727	7.39296	6xA	PASS
1098#PU68@4+B200.FCS.png	PU68	4	229.27	1.81	523.67	1.65	2.28408	7.72018	6xB	PASS
1099#PU68@5+B200(2).fcs.png	PU68	5	217.36	1.86	513.27	1.29	2.30379	7.7868	6xB	PASS
1102#PU68@6+B200.FCS.png	PU68	6	261.88	2.78	607.52	2.18	2.31984	7.84106	6xB	FAIL
1103#PU68@7+B200.FCS.png	PU68	7	178.97	2.46	391.66	1.88	2.18841	7.39683	6xA	PASS
1104#PU68@8+B200.FCS.png	PU68	8	220.16	2.03	500	1.68	2.27108	7.67624	6xB	PASS
1105#PU68@9+B200.FCS.png	PU68	9	185.93	2.92	405.83	1.62	2.1827	7.37754	6xA	FAIL
1106#PU68@10+B200.FCS.png	PU68	10	217.2	2.26	503.47	1.92	2.318	7.83485	6xB	PASS
1107#PU68@11+B200.FCS.png	PU68	11	245.43	1.71	564.34	1.63	2.29939	7.77195	6xB	PASS
1108#PU68@12+B200.FCS.png	PU68	12	207.29	1.96	474.17	1.66	2.28747	7.73165	6xB	PASS
1109#PU69@1+B200(2).FCS.png	PU69	1	203.64	1.67	472.62	1.55	2.32086	7.84451	6xB	PASS
1112#PU69@2+B200.FCS.png	PU69	2	239.41	1.82	561.55	1.37	2.34556	7.92799	unassigned	PASS
1113#PU69@3+B200(2).FCS.png	PU69	3	207.67	1.83	481.52	1.15	2.31868	7.83713	6xB	PASS
1116#PU69@4+B200(2).FCS.png	PU69	4	196.38	2.6	459.73	1.78	2.34102	7.91266	unassigned	FAIL
1118#PU69@5+B200.FCS.png	PU69	5	211.17	2.92	485.21	2.96	2.29772	7.7663	6xB	FAIL
1119#PU69@6+B200(2).FCS.png	PU69	6	216.82	2.43	522.14	2.2	2.40817	8.13962	6xC	PASS
1122#PU69@7+B200(3).fcs.png	PU69	7	218.62	1.97	544.74	1.47	2.43095	8.2166	6xC	PASS	42
1125#PU69@8+B200(2).FCS.png	PU69	8	219.32	2.03	525.86	1.57	2.39768	8.10417	6xC	PASS
1127#PU69@9+B200(2).FCS.png	PU69	9	227.09	1.53	546.74	1.24	2.40759	8.13766	6xC	PASS
1130#PU69@10+B200(3).FCS.png	PU69	10	231.82	2.06	556.73	1.75	2.40156	8.11728	6xC	PASS
1133#PU69@11+B200.FCS.png	PU69	11	204.09	2.44	476.53	2.24	2.3349	7.89197	6xB	PASS
1134#PU69@12+B200(2).FCS.png	PU69	12	227.29	2.69	550.97	2.24	2.42408	8.1934	6xC	FAIL
1136#PU69@13+B200(2).FCS.png	PU69	13	236.54	2.76	571.81	2.42	2.41739	8.17079	6xC	FAIL
1140#PU69@14+B200.FCS.png	PU69	14	188.59	1.86	437.74	1.67	2.32112	7.84539	6xB	PASS
1142#PU69@15+B200(3).FCS.png	PU69	15	232.42	1.28	558.55	1.41	2.40319	8.12279	6xC	PASS
1144#PU70@1+B200.FCS.png	PU70	1	193.84	2.1	462.43	1.15	2.38563	8.06342	6xC	PASS
1145#PU70@2+B200.FCS.png	PU70	2	197.07	2.46	486.58	2.48	2.46907	8.34546	6xC	PASS
1146#PU70@3+B200.FCS.png	PU70	3	196.22	2.26	484.4	2.47	2.46866	8.34406	6xC	PASS
1148#PU70@4_CHR+B200.fcs.png	PU70	4	218.84	1.77	514.68	1.49	2.29449	7.75539	6xB	PASS
1149#PU70@5+B200.FCS.png	PU70	5	196.77	1.95	486.38	1.93	2.47182	8.35475	6xC	PASS
1150#PU70@6+B200.FCS.png	PU70	6	189.31	2.48	444.18	2.3	2.34631	7.93053	unassigned	PASS
1151#PU70@7+B200.FCS.png	PU70	7	213.11	1.97	507.88	1.31	2.38318	8.05516	6xC	PASS
1152#PU70@8+B200.FCS.png	PU70	8	210.76	1.76	499.41	1.79	2.36957	8.00914	6xC	PASS
1153#PU70@9+B200(2).fcs.png	PU70	9	227.57	2.28	573.98	1.09	2.4607	8.31715	6xC	PASS	42
1156#PU70@10+B200.FCS.png	PU70	10	182.09	2.61	443.93	2.19	2.43797	8.24034	6xC	FAIL
1157#PU70@11+B200(2).fcs.png	PU70	11	220.82	1.81	542.9	1.42	2.3986	8.10726	6xC	PASS
1160#PU70@12+B200.FCS.png	PU70	12	232.38	2.49	560.81	1.65	2.41333	8.15706	6xC	PASS
1161#PU70@13+B200.FCS.png	PU70	13	204.56	2.37	507.23	1.61	2.47961	8.3811	6xC	PASS
1162#PU72@1+B200.FCS.png	PU72	1	210.8	1.75	511.98	1.98	2.42875	8.20917	6xC	PASS
1163#PU72@2+B200.FCS.png	PU72	2	215.07	1.69	486.49	1.55	2.26201	7.64559	6xB	PASS
1165#PU72@3+B200.FCS.png	PU72	3	204.39	1.85	486.57	1.62	2.3806	8.04641	6xC	PASS
1166#PU72@4+B200.FCS.png	PU72	4	199.69	1.94	476.14	1.82	2.3844	8.05926	6xC	PASS
1167#PU72@5+B200.FCS.png	PU72	5	197.37	2.31	464.86	2.33	2.35527	7.96082	unassigned	PASS
1168#PU72@6+B200.FCS.png	PU72	6	203.1	2.26	510.37	2.07	2.5129	8.4936	6xC	PASS
1169#PU72@7+B200.FCS.png	PU72	7	195.66	2.59	458.99	2.33	2.34586	7.92899	unassigned	FAIL
1170#PU72@8+B200.FCS.png	PU72	8	205.19	1.92	477.16	1.48	2.32545	7.86004	6xB	PASS
1171#PU73@1+B200.FCS.png	PU73	1	210.44	1.5	486.36	1.4	2.31116	7.81171	6xB	PASS
1172#PU73@2+B200.FCS.png	PU73	2	216.01	2.34	519.19	1.89	2.40355	8.12399	6xC	PASS
1173#PU73@3+B200.FCS.png	PU73	3	212.91	1.6	509.46	1.65	2.39284	8.08781	6xC	PASS
1174#PU73@4+B200.FCS.png	PU73	4	223.18	1.72	522.02	1.42	2.33901	7.90585	unassigned	PASS
1175#PU73@5+B200.FCS.png	PU73	5	216.3	1.82	504.34	1.63	2.33167	7.88104	6xB	PASS
1176#PU73@6+B200.FCS.png	PU73	6	217.01	2.53	506.99	1.88	2.33625	7.89653	6xB	FAIL
1177#PU73@7+B200.FCS.png	PU73	7	216.53	1.5	508.02	1.22	2.34619	7.93011	unassigned	PASS
1178#PU73@8+B200.FCS.png	PU73	8	218.83	1.9	507.06	1.54	2.31714	7.83194	6xB	PASS
1179#PU73@9+B200.FCS.png	PU73	9	221.88	2.02	512.34	1.57	2.30909	7.80471	6xB	PASS
1182#PU75@1_CHR+B200.fcs.png	PU75	1	224.31	1.78	549.79	1.6	2.39125	8.08241	6xC	PASS	42
1183#PU75@2+B200.FCS.png	PU75	2	208.37	1.64	492.06	1.74	2.36147	7.98178	unassigned	PASS
1184#PU75@5+B200.FCS.png	PU75	5	216.7	1.69	551.33	1.51	2.54421	8.59943	7x	PASS
1185#PU75@6A+B200.FCS.png	PU75	6	200.08	2.34	473.09	1.83	2.3645	7.99202	6xC	PASS
1187#PU75@9+B200.FCS.png	PU75	9	209.09	2.09	359.19	1.71	1.71787	5.80641	4xB	PASS
1188#PU75@12+B200.FCS.png	PU75	12	230.09	2.36	521.35	1.69	2.26585	7.65858	6xB	PASS
1189#PU75@14+B200.FCS.png	PU75	14	199.42	2.24	475.35	1.88	2.38366	8.05678	6xC	PASS
1190#PU76@1+B200.FCS.png	PU76	1	201.72	2.46	477.86	1.96	2.36893	8.00697	6xC	PASS
1191#PU76@2+B200.FCS.png	PU76	2	188.84	2.76	441.37	2.15	2.33727	7.89997	6xB	FAIL
1192#PU76@3+B200.FCS.png	PU76	3	189.26	2.58	447.42	2.46	2.36405	7.99049	6xC	FAIL
1193#PU76@4+B200.FCS.png	PU76	4	214.91	2.37	492.49	2.55	2.29161	7.74564	6xB	FAIL
1195#PU76@5_CHR+B200.fcs.png	PU76	5	219.72	2.25	526.01	1.75	2.33561	7.89437	6xB	PASS	42
1198#PU76@7_CHR+B200.fcs.png	PU76	7	217.44	1.89	535.24	1.37	2.40151	8.11712	6xC	PASS
1199#PU76@8+B200.FCS.png	PU76	8	196.22	2.59	446.93	2.37	2.2777	7.69862	6xB	FAIL
1200#PU76@9+B200.FCS.png	PU76	9	205.84	2.16	362.08	1.82	1.75904	5.94554	4xB	PASS
1201#PU76@10+B200.FCS.png	PU76	10	182.91	1.56	421.8	1.33	2.30605	7.79446	6xB	PASS
1202#PU76@11+B200.FCS.png	PU76	11	195.44	2.46	457.62	2.16	2.34149	7.91422	unassigned	PASS
1203#PU76@13+B200.FCS.png	PU76	13	177.48	2.48	402.78	1.59	2.26944	7.6707	6xB	PASS
1204#PU76@14+B200.FCS.png	PU76	14	196.08	2.04	345.64	1.55	1.76275	5.95809	4xB	PASS
1205#PU76@15+B200.FCS.png	PU76	15	191.12	2.22	450.42	1.29	2.35674	7.96578	unassigned	PASS
1206#PU77@1+B200.FCS.png	PU77	1	214.66	1.79	487.45	1.67	2.2708	7.67531	6xB	PASS
1207#PU77@2+B200.FCS.png	PU77	2	215.94	2.1	495.72	1.76	2.29564	7.75926	6xB	PASS
1208#PU77@3+B200.FCS.png	PU77	3	184.5	2.37	426.22	1.76	2.31014	7.80826	6xB	PASS
1209#PU77@6+B200.FCS.png	PU77	6	207.48	1.53	479.8	1.41	2.31251	7.81629	6xB	PASS
1210#PU77@7+B200.FCS.png	PU77	7	211.73	2.15	475.71	1.41	2.24678	7.5941	unassigned	PASS
1211#PU77@8+B200.FCS.png	PU77	8	221.22	2.13	504.7	1.39	2.28144	7.71126	6xB	PASS
1213#PU77@9_sil+B200.FCS.png	PU77	9	214.16	1.85	492.67	1.56	2.30048	7.77561	6xB	PASS
1216#PU77@10_CHR+B200.fcs.png	PU77	10	217.17	1.24	505.58	1.11	2.27126	7.67685	6xB	PASS	42
1217#PU77@11+B200.FCS.png	PU77	11	220.11	1.83	508.23	1.4	2.30898	7.80436	6xB	PASS
1218#PU77@13+B200.FCS.png	PU77	13	191.67	1.97	439.8	1.82	2.29457	7.75564	6xB	PASS
1219#PU77@14+B200.FCS.png	PU77	14	217.78	1.77	505.36	1.52	2.32051	7.84331	6xB	PASS
1220#PU77@15+B200.FCS.png	PU77	15	220.2	1.76	500.57	1.79	2.27325	7.68359	6xB	PASS
1221#PU78@1+B200.FCS.png	PU78	1	223.08	2.52	395.51	2.41	1.77295	5.99258	4xB	FAIL
1222#PU78@2+B200.FCS.png	PU78	2	215.39	2.2	376.24	2.04	1.74678	5.90413	4xB	PASS
1223#PU78@3+B200.FCS.png	PU78	3	228.55	2.78	397.22	1.99	1.738	5.87444	4xB	FAIL
1224#PU78@4+B200.FCS.png	PU78	4	183.23	2.15	316.24	1.81	1.72592	5.8336	4xB	PASS
1225#PU78@5+B200.FCS.png	PU78	5	217.01	2.39	380.68	2.5	1.7542	5.92921	4xB	PASS
1226#PU78@6+B200.FCS.png	PU78	6	200.28	1.85	346.83	1.57	1.73173	5.85323	4xB	PASS
1227#PU78@7+B200.FCS.png	PU78	7	231.04	2.06	397.88	1.46	1.72213	5.82079	4xB	PASS
1228#PU78@8+B200.FCS.png	PU78	8	231.22	1.78	408.95	1.48	1.76866	5.97808	4xB	PASS	28
1230#PU78@10+B200.FCS.png	PU78	10	216.15	2.64	377.47	2.26	1.74633	5.90261	4xB	FAIL
1231#PU78@11+B200.FCS.png	PU78	11	204.72	1.85	352.52	1.49	1.72196	5.82023	4xB	PASS
1232#PU78@12+B200.FCS.png	PU78	12	214.99	2.03	374.2	2.46	1.74055	5.88305	4xB	PASS
1233#PU78@13+B200.FCS.png	PU78	13	214.84	2.16	367.29	1.76	1.7096	5.77844	4xB	PASS
1234#PU78@14+B200.FCS.png	PU78	14	200.71	1.7	356.79	2.02	1.77764	6.00842	4xB	PASS
1235#PU78@15+B200.FCS.png	PU78	15	216.38	2.05	379.58	2.09	1.75423	5.92929	4xB	PASS
1236#PU79@3+B200.FCS.png	PU79	3	213.45	2.72	447.77	1.68	2.09777	7.09048	6xA	FAIL
1237#PU79@5+B200.FCS.png	PU79	5	214.89	2.23	488.25	1.71	2.27209	7.67967	6xB	PASS
1238#PU79@8+B200.FCS.png	PU79	8	217.53	2.47	489.12	2.11	2.24852	7.59999	unassigned	PASS
1239#PU79@10+B200.FCS.png	PU79	10	211.12	2.87	464.05	1.61	2.19804	7.42937	6xA	FAIL
1240#PU79@12+B200.FCS.png	PU79	12	218.58	2.75	472.78	2.11	2.16296	7.31081	6xA	FAIL
1241#PU80@1+B200.fcs.png	PU80	1	214.37	2.4	526.95	3.48	2.39818	8.10584	6xC	FAIL
1242#PU80@2+B200.fcs.png	PU80	2	216.63	2.33	540.12	1.83	2.43247	8.22175	6xC	PASS
1243#PU80@3+B200.fcs.png	PU80	3	194.33	2.54	493.08	2.31	2.47545	8.36701	6xC	FAIL
1244#PU80@4+B200.fcs.png	PU80	4	195.09	2.11	471.91	2.02	2.35994	7.97659	unassigned	PASS
1245#PU80@5+B200.fcs.png	PU80	5	210	2.44	527.27	1.99	2.44957	8.27955	6xC	PASS
1246#PU80@6+B200.fcs.png	PU80	6	198.15	2.82	488.96	1.49	2.40744	8.13715	6xC	FAIL
1247#PU80@7+B200.fcs.png	PU80	7	211.95	2.38	533.11	1.71	2.45392	8.29423	6xC	PASS
1248#PU80@8+B200.fcs.png	PU80	8	195.86	2.06	470.48	2.07	2.34354	7.92115	unassigned	PASS
1249#PU80@9+B200.fcs.png	PU80	9	213.23	3.06	527.51	2.44	2.41356	8.15784	6xC	FAIL
1250#PU80@10+B200.fcs.png	PU80	10	209.05	1.82	520.32	1.8	2.42827	8.20754	6xC	PASS
1251#PU80@11+B200.fcs.png	PU80	11	195.65	2.89	484.06	1.94	2.41377	8.15853	6xC	FAIL
1252#PU80@12+B200.fcs.png	PU80	12	197.4	2.16	481.8	2.02	2.3812	8.04845	6xC	PASS
1253#PU80@13+B200.fcs.png	PU80	13	193.78	1.81	469.7	1.7	2.36476	7.9929	6xC	PASS
1254#PU80@14+B200.fcs.png	PU80	14	218.97	2.36	546.81	1.73	2.43628	8.23464	6xC	PASS
1255#PU80@15+B200.fcs.png	PU80	15	198.27	1.78	481.95	1.95	2.37149	8.01563	6xC	PASS
1256#PU80@16+B200.fcs.png	PU80	16	199.02	2.81	497.82	1.5	2.44035	8.24838	6xC	FAIL
1257#PU80@17+B200.fcs.png	PU80	17	213.57	2.81	551.23	1.46	2.51808	8.51109	6xC	PASS	42
1258#PU80@18+B200.fcs.png	PU80	18	209.5	3.04	529.72	1.6	2.46683	8.33787	6xC	FAIL
1259#PU81@1+B200.fcs.png	PU81	1	197.8	1.9	154.81	2.25	0.76357	2.58087	2x	PASS
1260#PU81@2+B200.fcs.png	PU81	2	194.54	2.13	153.6	2.65	0.770297	2.60361	2x	FAIL
1261#PU81@3+B200.fcs.png	PU81	3	214.37	2.44	169.68	1.97	0.772223	2.61011	2x	PASS
1262#PU81@4+B200.fcs.png	PU81	4	212.66	2.73	167.76	3.94	0.769624	2.60133	2x	FAIL
1263#PU81@5+B200.fcs.png	PU81	5	219.99	2.66	171.41	4	0.760168	2.56937	2x	FAIL
1264#PU81@6+B200.fcs.png	PU81	6	198.66	2.19	155.48	3.96	0.763555	2.58082	2x	FAIL
1265#PU81@7+B200.fcs.png	PU81	7	196.47	2.72	157.99	3.3	0.78453	2.65171	2x	FAIL
1266#PU81@8+B200.fcs.png	PU81	8	218.84	2.84	170.56	3.03	0.760373	2.57006	2x	FAIL
1267#PU81@9+B200.fcs.png	PU81	9	195.52	1.52	150.53	1.69	0.751118	2.53878	2x	PASS
1268#PU81@10+B200.fcs.png	PU81	10	209.06	2.19	161.81	2.53	0.755111	2.55227	2x	FAIL
1269#PU81@11+B200.fcs.png	PU81	11	202.24	3.12	159.02	3.21	0.767116	2.59285	2x	FAIL
1270#PU81@12+B200.fcs.png	PU81	12	230.48	2.56	180.09	3.67	0.762312	2.57661	2x	FAIL
1271#PU81@13+B200.fcs.png	PU81	13	189.85	1.76	148.34	3.08	0.762296	2.57656	2x	FAIL
1272#PU81@14+B200.fcs.png	PU81	14	193.06	2.24	150.43	2.89	0.760183	2.56942	2x	FAIL
1273#PU82@1+B200.fcs.png	PU82	1	211.24	2.36	164.55	2.47	0.759972	2.56871	2x	PASS
1274#PU82@2+B200.fcs.png	PU82	2	189.08	1.58	142.68	1.77	0.736196	2.48834	2x	PASS
1275#PU82@3+B200.fcs.png	PU82	3	214.54	2.03	167.86	1.72	0.763335	2.58007	2x	PASS
1276#PU82@4+B200.fcs.png	PU82	4	214.55	1.44	171.42	1.58	0.779487	2.63467	2x	PASS
1277#PU82@5+B200.fcs.png§CHR	PU82	5	186.96	1.53	152.05	1.61	0.79344	2.68183	2x	PASS
1278#PU82@6+B200.fcs.png	PU82	6	212.92	1.8	168.26	1.68	0.770975	2.6059	2x	PASS
1279#PU82@7+B200.fcs.png	PU82	7	207	1.45	160.56	2.06	0.756734	2.55776	2x	PASS
1281#PU82@8+B200.fcs.png	PU82	8	195.67	2.12	153.07	2.32	0.763206	2.57964	2x	PASS
1282#PU82@9+B200.fcs.png	PU82	9	199.03	1.55	154.98	1.93	0.759684	2.56773	2x	PASS
1283#PU82@10+B200.fcs.png	PU82	10	205.64	2.02	163.46	2.01	0.775497	2.62118	2x	PASS
1284#PU82@11+B200.fcs.png	PU82	11	204.69	2.56	166.39	2.7	0.793061	2.68055	2x	FAIL
1285#PU82@12+B200.fcs.png	PU82	12	212.81	2.18	167.39	1.76	0.767386	2.59376	2x	PASS
1286#PU82@13+B200.fcs.png	PU82	13	222.75	1.38	176.22	1.38	0.771816	2.60874	2x	PASS
1287#PU82@14+B200.fcs.png	PU82	14	208.64	2.15	166.64	1.96	0.779216	2.63375	2x	PASS
1288#PU82@15+B200.fcs.png	PU82	15	190.94	1.8	153.91	1.83	0.786405	2.65805	2x	PASS
1289#PU82@16+B200.fcs.png	PU82	16	198.06	1.74	152.34	1.79	0.750401	2.53635	2x	PASS
1290#PU82@17+B200.fcs.png	PU82	17	201.54	2.47	157.57	1.56	0.762761	2.57813	2x	PASS
1291#PU82@18+B200.fcs.png	PU82	18	194.75	1.57	152.41	1.87	0.763505	2.58065	2x	PASS
1292#PU83@1+B200.fcs.png	PU83	1	189.32	1.97	146.17	1.77	0.753248	2.54598	2x	PASS
1293#PU83@2+B200.fcs.png	PU83	2	212.2	2.98	170.92	2.55	0.785821	2.65608	2x	FAIL
1294#PU83@3+B200.fcs.png	PU83	3	205.51	1.49	159.7	1.88	0.758138	2.56251	2x	PASS
1295#PU83@5+B200.fcs.png	PU83	5	212.19	2.46	168.01	1.62	0.772478	2.61098	2x	PASS
1296#PU83@6+B200.fcs.png	PU83	6	204.18	1.77	161.26	1.83	0.77053	2.60439	2x	PASS
1297#PU83@7+B200.fcs.png	PU83	7	207.68	1.88	163.55	2.29	0.768302	2.59686	2x	PASS
1298#PU83@8+B200.fcs.png	PU83	8	215.62	1.17	172.05	2.23	0.77847	2.63123	2x	PASS
1299#PU83@9+B200.fcs.png	PU83	9	215.06	1.98	170.45	2.13	0.773239	2.61355	2x	PASS
1300#PU83@10+B200.fcs.png	PU83	10	213.6	1.81	168.1	2.06	0.76779	2.59513	2x	PASS
1301#PU83@11+B200.fcs.png	PU83	11	202.42	1.76	155.38	2.21	0.74889	2.53125	2x	PASS
1302#PU83@12+B200.fcs.png	PU83	12	213.35	2.73	168.85	2.48	0.77212	2.60976	2x	FAIL
1303#PU83@14+B200.fcs.png	PU83	14	197.17	1.81	152.93	1.52	0.756707	2.55767	2x	PASS
1304#PU83@15+B200.fcs.png	PU83	15	195.29	2.22	153.36	1.88	0.76614	2.58955	2x	PASS
1305#PU83@16+B200.fcs.png	PU83	16	208.71	1.68	163.5	1.93	0.764277	2.58326	2x	PASS
1306#PU83@17+B200.fcs.png	PU83	17	192.21	1.64	150.83	1.83	0.765575	2.58764	2x	PASS
1307#PU84@1+B200.fcs.png	PU84	1	220.34	1.73	176.8	1.53	0.782826	2.64595	2x	PASS
1308#PU84@2+B200.fcs.png	PU84	2	202.26	1.89	161.3	1.8	0.778037	2.62977	2x	PASS
1309#PU84@3+B200.fcs.png	PU84	3	191.69	1.87	150.7	2.1	0.76699	2.59243	2x	PASS
1310#PU84@4+B200.fcs.png	PU84	4	217.22	1.97	169.15	2.01	0.759711	2.56782	2x	PASS
1311#PU84@5+B200.fcs.png	PU84	5	199.31	1.85	159.74	2.26	0.781917	2.64288	2x	PASS
1312#PU84@6+B200.fcs.png	PU84	6	213.83	1.59	167.49	1.81	0.764181	2.58293	2x	PASS
1313#PU84@7+B200.fcs.png	PU84	7	201.82	1.91	159.31	1.41	0.770114	2.60299	2x	PASS
1314#PU84@8+B200.fcs.png	PU84	8	194.71	2.19	155.93	1.94	0.7813	2.64079	2x	PASS
1315#PU84@9+B200.fcs.png	PU84	9	193.12	1.98	155.09	1.85	0.783489	2.64819	2x	PASS
1316#PU84@10+B200.fcs.png	PU84	10	204.43	3.26	163.41	2.45	0.779848	2.63589	2x	FAIL
1317#PU84@11+B200.fcs.png	PU84	11	212.36	1.12	164.77	2	0.756975	2.55858	2x	PASS
1318#PU84@12+B200.fcs.png	PU84	12	192.88	1.76	152.3	2.37	0.770351	2.60379	2x	PASS
1319#PU84@13+B200.fcs.png	PU84	13	197.06	1.73	159.35	1.84	0.788914	2.66653	2x	PASS
1320#PU84@14+B200.fcs.png	PU84	14	207.93	1.41	161.61	2.46	0.758276	2.56297	2x	PASS
1321#PU84@15+B200.fcs.png	PU84	15	201.83	2.09	157.1	2.03	0.759393	2.56675	2x	PASS
1322#PU84@16+B200.fcs.png	PU84	16	206.8	2.4	166.6	1.98	0.78596	2.65655	2x	PASS
1323#PU84@17+B200.fcs.png	PU84	17	198.44	2.31	156.27	1.85	0.768285	2.5968	2x	PASS
1324#PU85@1+B200.fcs.png§CHR	PU85	1	193.09	1.61	148.01	1.92	0.747838	2.52769	2x	PASS
1325#PU85@2+B200.fcs.png	PU85	2	200.16	1.88	157.43	1.97	0.767337	2.5936	2x	PASS
1326#PU85@3+B200.fcs.png	PU85	3	190.47	1.7	148.95	1.77	0.762939	2.57874	2x	PASS
1327#PU85@4+B200.fcs.png	PU85	4	214.74	2.58	171.65	2.22	0.779843	2.63587	2x	FAIL
1328#PU85@5+B200.fcs.png	PU85	5	194.82	2.07	152.06	1.88	0.761478	2.5738	2x	PASS
1329#PU85@6+B200.fcs.png	PU85	6	209.67	2.17	165.82	1.84	0.771573	2.60792	2x	PASS
1330#PU85@7+B200.fcs.png	PU85	7	202.9	1.6	156.51	1.86	0.752551	2.54362	2x	PASS
1331#PU85@9+B200.fcs.png	PU85	9	200.71	2.32	160.3	1.76	0.779185	2.63365	2x	PASS
1332#PU85@10+B200.fcs.png	PU85	10	194.13	1.72	152.55	1.84	0.766647	2.59127	2x	PASS
1333#PU85@11+B200.fcs.png	PU85	11	203.09	1.65	160.95	1.65	0.773176	2.61334	2x	PASS
1334#PU85@12+B200.fcs.png	PU85	12	206.27	1.56	162.29	1.7	0.767594	2.59447	2x	PASS
1336#PU85@13_sil+B200.fcs.png	PU85	13	191.19	1.74	149.44	1.27	0.762567	2.57748	2x	PASS
1337#PU85@14+B200.fcs.png	PU85	14	196.5	1.76	155.38	1.86	0.771452	2.60751	2x	PASS
1338#PU85@15+B200.fcs.png	PU85	15	199.2	1.5	155.77	1.78	0.762905	2.57862	2x	PASS
1339#PU85@16+B200.fcs.png	PU85	16	198.09	1.33	152.22	1.96	0.749696	2.53397	2x	PASS
1340#PU85@17+B200.fcs.png	PU85	17	206.35	1.67	164.39	2.6	0.777226	2.62702	2x	FAIL
1341#PU85@18+B200.fcs.png	PU85	18	206.1	2.01	159.15	1.87	0.753364	2.54637	2x	PASS
1342#PU85@19+B200.fcs.png	PU85	19	211.33	2.23	168.6	1.74	0.778346	2.63081	2x	PASS
1343#PU85@20+B200.fcs.png	PU85	20	201.82	2.13	156.79	1.82	0.757932	2.56181	2x	PASS
1344#PU86@1+B200.fcs.png	PU86	1	202.05	2.51	160.24	1.52	0.773728	2.6152	2x	FAIL
1345#PU86@2+B200.fcs.png	PU86	2	206.51	1.59	161.06	2.36	0.760892	2.57181	2x	PASS
1346#PU86@3+B200.fcs.png	PU86	3	203.24	1.89	159.87	1.95	0.767421	2.59388	2x	PASS
1347#PU86@5+B200.fcs.png	PU86	5	198.06	2.12	154.27	1.99	0.759908	2.56849	2x	PASS
1348#PU86@6+B200.fcs.png	PU86	6	192.1	2.12	147.85	2.46	0.750879	2.53797	2x	PASS
1349#PU86@7+B200.fcs.png	PU86	7	207.46	1.39	157.96	2.83	0.742829	2.51076	2x	FAIL
1350#PU86@8+B200.fcs.png	PU86	8	183.85	1.9	147.99	2.36	0.785317	2.65437	2x	PASS
1351#PU86@9+B200.fcs.png	PU86	9	197.56	1.95	154.83	1.91	0.764596	2.58434	2x	PASS
1352#PU86@10+B200.fcs.png	PU86	10	202.52	2.02	160.36	1.69	0.77251	2.61108	2x	PASS
1353#PU86@11+B200.fcs.png	PU86	11	199.91	2.34	157.31	2.65	0.767711	2.59486	2x	FAIL
1354#PU86@12+B200.fcs.png	PU86	12	205.55	1.87	163.93	1.93	0.778067	2.62987	2x	PASS
1355#PU87@1+B200.fcs.png	PU87	1	201.39	1.91	315.68	1.43	1.52927	5.16895	4xA	PASS
1356#PU87@2+B200.fcs.png	PU87	2	207.12	2.4	342.99	2.06	1.61561	5.46075	4xA	PASS
1357#PU87@3+B200.fcs.png	PU87	3	194.16	1.9	306.29	1.84	1.53904	5.20195	4xA	PASS
1358#PU87@4+B200.fcs.png	PU87	4	208.15	2.12	324.54	1.67	1.52114	5.14144	4xA	PASS
1360#PU87@5+B200.fcs.png	PU87	5	197.9	3.15	308.83	2.28	1.52247	5.14596	4xA	FAIL
1361#PU87@6+B200.fcs.png	PU87	6	209.72	2.7	320.73	2.34	1.49202	5.04304	4xA	FAIL
1363#PU87@7_sil+B200.fcs.png	PU87	7	205.73	1.61	325.93	1.92	1.54562	5.2242	4xA	PASS
1364#PU87@8+B200.fcs.png	PU87	8	211.29	2.76	338.38	2.5	1.56243	5.28103	4xA	FAIL
1365#PU87@9+B200.fcs.png	PU87	9	199.8	1.89	327.88	2.2	1.60102	5.41143	4xA	PASS
1366#PU87@10+B200.fcs.png	PU87	10	209.29	1.94	327.56	1.61	1.52693	5.16102	4xA	PASS
1367#PU87@11+B200.fcs.png	PU87	11	208.85	2.19	329.84	2.16	1.5408	5.20789	4xA	PASS
1368#PU87@12+B200.fcs.png	PU87	12	206.87	2.2	324.76	2.16	1.53159	5.17676	4xA	PASS
1369#PU87@13+B200.fcs.png	PU87	13	201.88	1.88	305.55	1.43	1.47661	4.99093	4xA	PASS
1370#PU87@14+B200.fcs.png§CHR	PU87	14	225.57	2.48	350.64	2.08	1.51655	5.12593	4xA	PASS
1371#PU88@1+B200.fcs.png	PU88	1	203.17	1.44	501.92	1.23	2.41019	8.14644	6xC	PASS
1372#PU88@2+B200.fcs.png	PU88	2	199.69	2.92	500.69	1.94	2.44618	8.26809	6xC	FAIL
1373#PU88@3+B200(2).fcs.png	PU88	3	196.5	2.23	500.16	1.42	2.48326	8.39343	6xC	PASS
1375#PU88@4+B200.fcs.png	PU88	4	201.13	2.23	509.71	1.32	2.47242	8.35678	6xC	PASS
1376#PU88@5+B200.fcs.png	PU88	5	196.84	1.91	482.03	1.2	2.38911	8.0752	6xC	PASS
1377#PU88@6+B200.fcs.png	PU88	6	203.54	1.93	499.66	1.43	2.39497	8.09501	6xC	PASS
1378#PU88@7+B200.fcs.png	PU88	7	202.93	1.86	503.23	1.31	2.41934	8.17736	6xC	PASS
1379#PU88@8+B200.fcs.png	PU88	8	203.43	2.33	525.49	1.69	2.52015	8.51809	unassigned	PASS
1380#PU88@9+B200.fcs.png	PU88	9	208.44	3.28	529.17	1.96	2.4768	8.37157	6xC	FAIL
1381#PU88@11+B200.fcs.png	PU88	11	197.78	2.5	502.41	1.73	2.47829	8.37662	6xC	PASS
1382#PU88@12+B200.fcs.png	PU88	12	197.79	1.89	496.99	1.33	2.45143	8.28583	6xC	PASS
1383#PU88@13+B200.fcs.png	PU88	13	203.48	3.2	514.07	1.99	2.46477	8.33093	6xC	FAIL
1384#PU88@14+B200.fcs.png	PU88	14	197.38	2.43	498.81	1.85	2.46552	8.33345	6xC	PASS
1385#PU89@1+B200(2).fcs.png§CHR	PU89	1	201.21	1.99	314.92	1.91	1.52696	5.16111	4xA	PASS
1387#PU89@2+B200.fcs.png	PU89	2	220	2.61	345.76	3.79	1.5333	5.18257	4xA	FAIL
1388#PU89@3+B200.fcs.png	PU89	3	196.34	2.77	308.29	3.8	1.53189	5.17778	4xA	FAIL
1389#PU89@4+B200.fcs.png	PU89	4	226.85	2.14	358.02	1.73	1.53973	5.20429	4xA	PASS
1390#PU89@5+B200.fcs.png	PU89	5	195.56	2.23	303.11	2.27	1.51216	5.11108	4xA	PASS
1391#PU89@6+B200.fcs.png	PU89	6	190.01	2.13	293.89	2.03	1.50898	5.10036	4xA	PASS
1392#PU89@7+B200.fcs.png	PU89	7	202.97	2.89	317.47	1.98	1.52597	5.15779	4xA	FAIL
1393#PU89@9+B200.fcs.png	PU89	9	217.4	3.55	338.66	3.21	1.51978	5.13685	4xA	FAIL
1394#PU89@10+B200.fcs.png	PU89	10	209.05	2.69	334.14	2.68	1.55939	5.27073	4xA	FAIL
1395#PU89@11+B200.fcs.png	PU89	11	197	1.54	315.69	2.07	1.5634	5.2843	4xA	PASS
1396#PU89@12+B200.fcs.png	PU89	12	208.64	2.07	326	2.74	1.52439	5.15244	4xA	FAIL
1397#PU89@14+B200.fcs.png	PU89	14	214.77	2.78	336.62	2.76	1.52912	5.16844	4xA	FAIL
1398#PU89@15+B200.fcs.png	PU89	15	209.99	2.19	336.85	2.25	1.565	5.2897	4xA	PASS
1399#PU90@1+B200.fcs.png	PU90	1	205.17	1.42	502	1.13	2.38707	8.06831	6xC	PASS
1400#PU90@2+B200.fcs.png	PU90	2	209.47	1.81	518.86	1.45	2.4166	8.1681	6xC	PASS
1401#PU90@3+B200.fcs.png	PU90	3	209.81	1.94	518.54	1.69	2.41119	8.14984	6xC	PASS
1402#PU90@4+B200.fcs.png	PU90	4	205.56	1.99	500.73	2.18	2.37652	8.03263	6xC	PASS
1403#PU90@5+B200.fcs.png	PU90	5	203.07	2.1	501.82	1.17	2.4109	8.14883	6xC	PASS
1404#PU90@6+B200.fcs.png	PU90	6	214.64	1.9	532.09	1.38	2.41852	8.17461	6xC	PASS
1405#PU90@7+B200.fcs.png	PU90	7	202.37	2.43	522.28	1.36	2.51787	8.5104	6xC	PASS
1406#PU90@8+B200.fcs.png	PU90	8	207.23	2.1	518.19	1.25	2.43957	8.24573	6xC	PASS
1407#PU90@10+B200.fcs.png	PU90	10	203.05	1.9	513.36	1.57	2.46658	8.33704	6xC	PASS
1408#PU90@11+B200.fcs.png	PU90	11	203.97	1.85	503.53	1.41	2.40844	8.14052	6xC	PASS
1409#PU90@12+B200.fcs.png§CHR	PU90	12	209	1.98	527.56	1.5	2.46264	8.32374	6xC	PASS	42
1410#PU90@13+B200.fcs.png	PU90	13	202.72	1.58	499.86	0.86	2.40562	8.13101	6xC	PASS
1411#PU90@14+B200.fcs.png	PU90	14	201.36	2	500.32	1.1	2.4241	8.19346	6xC	PASS
1412#PU90@15+B200.fcs.png	PU90	15	200.46	1.97	486.92	2.14	2.36977	8.00982	6xC	PASS
1413#PU90@16+B200.fcs.png	PU90	16	201.41	2.32	503.27	2.95	2.43779	8.23973	6xC	FAIL
1414#PU91@1+B200.fcs.png	PU91	1	198.78	1.91	463.89	1.43	2.27677	7.69547	6xB	PASS
1415#PU91@2+B200.fcs.png	PU91	2	200.39	1.67	450.52	1.71	2.19338	7.41363	6xA	PASS
1416#PU91@3+B200.fcs.png	PU91	3	188.1	1.87	428.26	1.78	2.22124	7.50778	6xA	PASS
1417#PU91@4+B200.fcs.png	PU91	4	192.33	2.01	429.78	1.74	2.18009	7.36872	6xA	PASS
1418#PU91@5+B200.fcs.png	PU91	5	209.97	2.26	483.16	1.52	2.24497	7.58799	unassigned	PASS
1419#PU91@6+B200.fcs.png	PU91	6	225.7	2	512.55	1.44	2.21555	7.48855	6xA	PASS
1420#PU91@7+B200.fcs.png	PU91	7	200.92	2.07	455.18	1.94	2.21022	7.47055	6xA	PASS
1421#PU91@8+B200.fcs.png	PU91	8	196.88	2.13	441.72	1.84	2.18888	7.39841	6xA	PASS
1422#PU91@9+B200.fcs.png	PU91	9	194.15	1.94	438.01	1.86	2.20101	7.43943	6xA	PASS
1423#PU91@11+B200.fcs.png	PU91	11	201.15	1.49	449.06	1.22	2.17801	7.36168	6xA	PASS
1424#PU91@12+B200.fcs.png	PU91	12	194.57	1.77	434.72	1.17	2.17977	7.36761	6xA	PASS
1425#PU91@13+B200.fcs.png	PU91	13	215.75	2.27	509.5	1.4	2.30393	7.78729	6xB	PASS
1426#PU91@14+B200.fcs.png	PU91	14	191.61	1.86	435.31	1.39	2.21644	7.49158	6xA	PASS
1427#PU91@15+B200.fcs.png§CHR	PU91	15	204.3	2.76	456.84	1.83	2.18158	7.37375	6xA	PASS	42
1428#PU91@16+B200.fcs.png	PU91	16	210.87	2.04	471.66	2.5	2.18218	7.37577	6xA	PASS
1429#PU92@1+B200.fcs.png	PU92	1	197.33	1.99	460.06	1.95	2.27456	7.68801	6xB	PASS
1430#PU92@2+B200.fcs.png	PU92	2	193.6	2.67	450.36	1.47	2.2695	7.67092	6xB	FAIL
1431#PU92@3+B200.fcs.png	PU92	3	204	1.96	461.37	1.48	2.20646	7.45782	6xA	PASS
1432#PU92@4+B200.fcs.png	PU92	4	206.38	1.59	463.61	1.58	2.1916	7.40761	6xA	PASS
1434#PU92@6+B200.fcs.png	PU92	6	195.78	2.19	433.86	1.91	2.16201	7.30759	6xA	PASS
1435#PU92@7+B200.fcs.png	PU92	7	196.56	2.54	435.27	1.62	2.16043	7.30225	6xA	FAIL
1436#PU92@8+B200.fcs.png	PU92	8	200.49	1.77	444.02	1.69	2.16066	7.30302	6xA	PASS
1437#PU92@9+B200.fcs.png	PU92	9	194.15	2.29	429.5	1.9	2.15825	7.29489	6xA	PASS
1438#PU92@10+B200.fcs.png	PU92	10	202.32	2.11	443.39	2.78	2.13808	7.2267	6xA	FAIL
1439#PU92@11+B200.fcs.png	PU92	11	196.98	1.48	441.56	1.68	2.18697	7.39197	6xA	PASS
1440#PU92@12+B200.fcs.png§CHR	PU92	12	201.14	2.01	452.91	1.91	2.1968	7.42517	6xA	PASS	42
1441#PU92@13+B200.fcs.png	PU92	13	195.69	2.25	439.2	1.79	2.18963	7.40093	6xA	PASS
1442#PU92@14+B200.fcs.png	PU92	14	192.22	1.85	422.94	1.27	2.14663	7.25559	6xA	PASS
1443#PU92@15+B200.fcs.png	PU92	15	194.97	2.19	432.17	1.91	2.16253	7.30937	6xA	PASS
1444#PU92@17+B200.fcs.png	PU92	17	203.53	1.88	460.13	1.95	2.20561	7.45495	6xA	PASS
1445#PU93@1+B200.fcs.png	PU93	1	214.02	1.98	471.47	1.74	2.1492	7.26428	6xA	PASS
1446#PU93@2+B200.fcs.png	PU93	2	196.21	1.64	459.86	1.67	2.28655	7.72854	6xB	PASS
1447#PU93@4+B200.fcs.png	PU93	4	206.82	2.14	468.06	1.83	2.20793	7.4628	6xA	PASS
1448#PU93@5+B200.fcs.png	PU93	5	189.54	1.74	415.93	1.7	2.1409	7.23623	6xA	PASS
1449#PU93@6+B200.fcs.png	PU93	6	197.9	1.73	438.94	1.02	2.16389	7.31395	6xA	PASS
1450#PU93@7+B200.fcs.png	PU93	7	196.35	2.81	460.33	1.94	2.28725	7.73092	6xB	FAIL
1451#PU93@8+B200.fcs.png§CHR	PU93	8	194.44	1.97	516.09	2.05	2.5895	8.75251	7x	PASS	49
1452#PU93@9+B200.fcs.png§CHR	PU93	9	196.71	2.1	428.63	1.86	2.12585	7.18537	6xA	PASS	42
1453#PU93@10+B200(2).fcs.png	PU93	10	219.06	2.39	481.5	2.29	2.14442	7.24813	6xA	PASS
1455#PU93@11+B200.fcs.png	PU93	11	193.89	2.41	435.42	1.7	2.19093	7.40535	6xA	PASS
1456#PU93@12+B200.fcs.png	PU93	12	201.89	1.82	459.04	1.61	2.21826	7.49771	6xA	PASS
1457#PU93@13+B200.fcs.png	PU93	13	198.95	2.04	450.12	1.41	2.2073	7.46066	6xA	PASS
1458#PU93@14+B200.fcs.png	PU93	14	197.72	2.21	446.9	2.02	2.20514	7.45337	6xA	PASS
1459#PU93@15+B200.fcs.png	PU93	15	199.96	2.33	445.38	2.35	2.17302	7.34481	6xA	PASS
1460#PU94@1+B200.fcs.png	PU94	1	207.99	2.67	521.84	2.36	2.44777	8.27347	6xC	FAIL
1461#PU94@2+B200.fcs.png	PU94	2	208.5	2.03	514.07	1.39	2.40543	8.13035	6xC	PASS
1462#PU94@3+B200.fcs.png	PU94	3	203.9	1.76	507.49	1.38	2.42821	8.20735	6xC	PASS
1463#PU94@4+B200.fcs.png	PU94	4	209.64	1.91	518.8	1.53	2.41436	8.16054	6xC	PASS
1464#PU94@6+B200.fcs.png	PU94	6	204.92	2.87	512.29	1.91	2.43898	8.24374	6xC	FAIL
1465#PU94@7+B200.fcs.png	PU94	7	203.15	1.52	499.11	1.55	2.39693	8.10163	6xC	PASS
1466#PU94@8+B200.fcs.png	PU94	8	201.11	3.39	494.23	2.68	2.39757	8.10379	6xC	FAIL
1467#PU94@9+B200.fcs.png	PU94	9	204.84	2.11	518.96	1.75	2.4717	8.35434	6xC	PASS
1468#PU94@10+B200.fcs.png	PU94	10	213.58	1.99	538.85	1.21	2.46141	8.31956	6xC	PASS
1469#PU94@11+B200.fcs.png	PU94	11	203.04	2	501.08	1.76	2.4077	8.13801	6xC	PASS
1470#PU94@12+B200.fcs.png	PU94	12	203.65	2.02	507.03	1.4	2.42899	8.20998	6xC	PASS
1471#PU94@13+B200.fcs.png	PU94	13	201.64	1.97	497.87	1.65	2.40888	8.14202	6xC	PASS
1472#PU94@14+B200.fcs.png	PU94	14	202.52	2.06	512.95	1.81	2.47106	8.35218	6xC	PASS
1473#PU94@15+B200.fcs.png	PU94	15	199.1	2.45	497.85	1.94	2.43951	8.24556	6xC	PASS
1474#PU94@16+B200.fcs.png	PU94	16	202.13	1.92	498.48	1.34	2.40599	8.13223	6xC	PASS
1475#PU94@17+B200.fcs.png	PU94	17	190.79	2.38	474.27	1.8	2.42519	8.19715	6xC	PASS
1476#PU94@18+B200.fcs.png	PU94	18	189.32	1.94	466.96	1.69	2.40635	8.13347	6xC	PASS
1478#PU94@19_sil+B200.fcs.png	PU94	19	210.86	1.61	519.41	1.23	2.40321	8.12286	6xC	PASS
1479#PU94@20+B200.fcs.png	PU94	20	206.74	2.53	519.77	2.06	2.4528	8.29048	6xC	FAIL
1480#PU95@1+B200.fcs.png§CHR	PU95	1	202.02	2.26	509.34	2.31	2.45974	8.31393	6xC	PASS
1481#PU95@2+B200.fcs.png	PU95	2	203.56	1.82	503.99	1.61	2.41549	8.16436	6xC	PASS
1482#PU95@3+B200.fcs.png	PU95	3	200.51	2.11	501.83	1.58	2.44172	8.25303	6xC	PASS
1483#PU95@4+B200.fcs.png	PU95	4	214.98	2.69	529.89	1.93	2.40472	8.12794	6xC	FAIL
1484#PU95@5+B200.fcs.png	PU95	5	199.26	2.36	494.57	2.06	2.4215	8.18466	6xC	PASS
1485#PU95@8+B200.fcs.png	PU95	8	199.64	1.9	497.84	1.66	2.43287	8.22309	6xC	PASS
1486#PU95@9+B200.fcs.png	PU95	9	204.26	2.14	505	1.72	2.41204	8.15269	6xC	PASS
1487#PU95@10+B200.fcs.png	PU95	10	206.48	2.11	514.15	1.7	2.42934	8.21116	6xC	PASS
1488#PU95@11+B200.fcs.png	PU95	11	214	1.8	537.6	2.01	2.45088	8.28397	6xC	PASS
1489#PU95@12+B200.fcs.png	PU95	12	203.58	2.59	512.79	1.91	2.45743	8.3061	6xC	FAIL
1490#PU95@13+B200.fcs.png	PU95	13	203.37	1.93	507.03	1.59	2.43233	8.22128	6xC	PASS
1491#PU95@14+B200.fcs.png	PU95	14	196.73	2.06	485.02	1.68	2.40528	8.12984	6xC	PASS
1492#PU95@15+B200.fcs.png	PU95	15	209.27	1.73	514.85	1.76	2.40021	8.11272	6xC	PASS
1493#PU95@16+B200.fcs.png	PU95	16	202.29	2.03	496.48	2.23	2.39444	8.0932	6xC	PASS
1494#PU95@17+B200.fcs.png	PU95	17	198.03	2.15	488.19	1.34	2.4051	8.12925	6xC	PASS
1495#PU95@18+B200.fcs.png	PU95	18	204.8	1.56	501.49	1.87	2.38896	8.07468	6xC	PASS
1496#PU95@19+B200.fcs.png	PU95	19	205.47	1.81	495.92	1.18	2.35472	7.95895	unassigned	PASS
1497#PU95@20+B200.fcs.png	PU95	20	205.41	2.42	514.8	1.59	2.44508	8.26437	6xC	PASS
1498#PU96@1+B200.fcs.png	PU96	1	213.19	2.53	355.39	2.95	1.62635	5.49707	4xA	FAIL
1499#PU96@2+B200.fcs.png	PU96	2	220.26	2.12	344.2	2.04	1.52458	5.15309	4xA	PASS
1500#PU96@3+B200.fcs.png	PU96	3	200.23	2.57	323	2.05	1.5738	5.31944	4xA	FAIL
1501#PU96@4+B200.fcs.png	PU96	4	204.57	2	312.65	2.34	1.49105	5.03975	4xA	PASS
1502#PU96@5+B200.fcs.png	PU96	5	204.78	2.12	333.3	2.34	1.5879	5.36711	4xA	PASS
1503#PU96@6+B200.fcs.png	PU96	6	205.35	1.87	416.49	2.04	1.97873	6.6881	5x	PASS
1504#PU96@7_sil+B200.fcs.png	PU96	7	193.21	1.48	291.93	1.51	1.47409	4.98244	4xA	PASS
1506#PU96@8+B200.fcs.png	PU96	8	210.73	1.99	329.44	2	1.5252	5.15517	4xA	PASS
1507#PU96@9+B200.fcs.png	PU96	9	204.06	1.66	315.52	1.55	1.5085	5.09873	4xA	PASS
1508#PU96@10+B200.fcs.png	PU96	10	209.77	1.77	326.32	2.47	1.51767	5.12971	4xA	PASS
1509#PU96@11+B200.fcs.png	PU96	11	207.88	1.93	327.4	2.39	1.53653	5.19348	4xA	PASS
1510#PU96@12+B200.fcs.png§CHR	PU96	12	200.86	1.87	325.85	2.96	1.58271	5.34955	4xA	FAIL
1511#PU96@13+B200.fcs.png	PU96	13	204.09	2.02	319.42	1.68	1.52692	5.16099	4xA	PASS
1512#PU96@14+B200.fcs.png	PU96	14	214.69	3.29	354.43	2.84	1.61063	5.44392	4xA	FAIL
1513#PU96@15+B200.fcs.png§CHR	PU96	15	210.82	2.2	392.79	2.17	1.81771	6.14386	4xB	PASS
1514#PU97@1+B200.fcs.png	PU97	1	210.66	2.23	522.94	1.93	2.42184	8.18583	6xC	PASS
1515#PU97@2+B200.fcs.png	PU97	2	205.9	2.32	511.51	2.12	2.42367	8.19201	6xC	PASS
1516#PU97@3+B200.fcs.png	PU97	3	208.23	2.23	521.67	1.49	2.44415	8.26124	6xC	PASS
1517#PU97@4+B200.fcs.png	PU97	4	206.41	1.08	510.35	1.08	2.4122	8.15324	6xC	PASS
1518#PU97@5+B200.fcs.png	PU97	5	210.16	1.54	520.09	1.37	2.41437	8.16058	6xC	PASS
1519#PU97@6+B200.fcs.png	PU97	6	203.02	1.52	507.97	1	2.44104	8.25072	6xC	PASS
1520#PU97@7+B200.fcs.png	PU97	7	206.2	2.29	522.03	1.98	2.46992	8.34833	6xC	PASS
1521#PU97@8+B200.fcs.png	PU97	8	203.73	1.94	513.16	1.53	2.45739	8.30598	6xC	PASS
1522#PU97@9+B200.fcs.png	PU97	9	214.07	2.08	534.46	1.3	2.43577	8.23289	6xC	PASS
1523#PU97@10+B200.fcs.png	PU97	10	210.6	2.01	528.22	1.64	2.44699	8.27083	6xC	PASS
1524#PU97@11+B200.fcs.png	PU97	11	195.95	1.85	477.27	1.81	2.37627	8.03178	6xC	PASS
1525#PU97@12+B200.fcs.png	PU97	12	205.17	1.85	498.17	1.3	2.36886	8.00676	6xC	PASS
1526#PU97@13+B200.fcs.png§CHR	PU97	13	201.2	2.08	507.4	1.58	2.46036	8.31602	6xC	PASS
1527#PU97@15+B200.fcs.png	PU97	15	204.4	1.68	513.61	1.68	2.45148	8.28601	6xC	PASS
1528#PU98@1+B200.fcs.png	PU98	1	202.08	2.03	509.22	1.52	2.45843	8.3095	6xC	PASS
1529#PU98@2+B200.fcs.png	PU98	2	196.79	1.93	487.97	1.82	2.41917	8.17679	6xC	PASS
1530#PU98@3+B200.fcs.png	PU98	3	206.22	1.77	520.28	1.51	2.4614	8.31954	6xC	PASS
1531#PU98@4+B200.fcs.png	PU98	4	201.38	2.46	506.68	1.76	2.45467	8.29679	6xC	PASS
1532#PU98@6+B200.fcs.png	PU98	6	207.67	1.6	515.82	1.18	2.42326	8.19063	6xC	PASS
1533#PU98@7+B200.fcs.png	PU98	7	197.88	1.85	492.38	1.35	2.42759	8.20524	6xC	PASS
1534#PU98@8+B200.fcs.png	PU98	8	196.44	2.09	487.69	1.35	2.42209	8.18666	6xC	PASS
1535#PU98@9+B200.fcs.png	PU98	9	204.12	1.92	502.59	1.36	2.40217	8.11935	6xC	PASS
1536#PU98@10+B200.fcs.png	PU98	10	216.19	1.97	535.45	1.55	2.41635	8.16726	6xC	PASS
1537#PU98@11+B200.fcs.png	PU98	11	205.86	2.02	509.26	1.61	2.41348	8.15756	6xC	PASS
1538#PU98@12+B200.fcs.png	PU98	12	200.64	2.64	513.71	1.96	2.49791	8.44293	6xC	FAIL
1539#PU99@1+B200.fcs.png	PU99	1	193.15	2.05	476.98	2.71	2.40925	8.14326	6xC	FAIL
1540#PU99@2+B200.fcs.png	PU99	2	194.05	1.99	489.14	1.56	2.45921	8.31213	6xC	PASS
1541#PU99@4+B200.fcs.png	PU99	4	201.39	2.08	505.83	1.61	2.45043	8.28246	6xC	PASS
1542#PU99@5+B200.fcs.png	PU99	5	202.93	2.21	504.18	1.79	2.4239	8.1928	6xC	PASS
1543#PU99@6+B200.fcs.png	PU99	6	200.55	2.09	504.04	2.02	2.45199	8.28772	6xC	PASS
1544#PU99@7+B200.fcs.png	PU99	7	214.51	2.18	534.77	1.24	2.43218	8.22077	6xC	PASS
1545#PU99@8+B200.fcs.png	PU99	8	196.58	2.39	496.3	2.39	2.46309	8.32526	6xC	PASS
1546#PU99@9+B200.fcs.png	PU99	9	200.78	1.89	501.11	1.52	2.43494	8.23011	6xC	PASS
1547#PU99@10+B200.fcs.png	PU99	10	198.65	1.78	487.9	1.32	2.39617	8.09907	6xC	PASS
1548#PU99@11+B200.fcs.png	PU99	11	206.95	2.4	518.9	2.21	2.44621	8.2682	6xC	PASS
1549#PU100@1+B200.fcs.png	PU100	1	193.82	1.9	489.96	1.55	2.46626	8.33595	6xC	PASS
1550#PU100@2+B200.fcs.png	PU100	2	196.99	2.38	505.28	1.72	2.50244	8.45825	6xC	PASS
1551#PU100@3+B200.fcs.png	PU100	3	210.73	1.91	521.2	2.07	2.41298	8.15588	6xC	PASS
1552#PU100@4+B200.fcs.png	PU100	4	197.46	1.76	476.49	1.15	2.35424	7.95733	unassigned	PASS
1553#PU100@5+B200.fcs.png	PU100	5	189.34	2.74	474.84	1.44	2.4467	8.26985	6xC	FAIL
1555#PU100@6+B200.fcs.png	PU100	6	191.1	1.93	476.23	1.66	2.43126	8.21767	6xC	PASS
1556#PU100@7+B200.fcs.png	PU100	7	197.03	2.6	498.72	1.76	2.46945	8.34675	6xC	FAIL
1557#PU100@8+B200.fcs.png	PU100	8	192.81	2.35	477.82	1.91	2.41775	8.17199	6xC	PASS
1558#PU100@10+B200.fcs.png	PU100	10	223.57	2.29	558.61	1.25	2.43765	8.23926	6xC	PASS
1559#PU100@11+B200.fcs.png§CHR	PU100	11	207.91	2.15	530.88	1.46	2.49113	8.42003	6xC	PASS
1560#PU100@12+B200.fcs.png	PU100	12	205.92	2.12	520.49	1.47	2.46598	8.33502	6xC	PASS
1561#PU100@13+B200.fcs.png	PU100	13	211.86	2.42	533.29	2.04	2.45579	8.30056	6xC	PASS
1562#PU100@14+B200.fcs.png	PU100	14	203.51	2.46	505.41	1.91	2.42289	8.18938	6xC	PASS
1563#PU101@3+B200.fcs.png	PU101	3	228.81	1.6	572.99	1.06	2.44314	8.25781	6xC	PASS
1564#PU101@4+B200.fcs.png	PU101	4	198.84	2.23	502.04	1.87	2.46326	8.32583	6xC	PASS
1566#PU101@6+B200.fcs.png	PU101	6	199.37	3.11	491.42	1.69	2.40475	8.12804	6xC	FAIL
1567#PU101@7+B200.fcs.png	PU101	7	191.7	2.93	485.61	2.15	2.47139	8.35331	6xC	FAIL
1568#PU101@8+B200.fcs.png	PU101	8	208.8	2.11	511.41	1.85	2.38954	8.07666	6xC	PASS
1569#PU101@9+B200.fcs.png	PU101	9	207.52	3.04	510.67	1.12	2.4008	8.11471	6xC	FAIL
1570#PU101@10+B200.fcs.png	PU101	10	201.44	1.9	503.4	1.5	2.43806	8.24063	6xC	PASS
1571#PU101@12+B200.fcs.png	PU101	12	196.23	2.22	487.04	1.66	2.42145	8.1845	6xC	PASS
1572#PU101@13+B200.fcs.png	PU101	13	209.75	2.15	525.89	0.97	2.44607	8.26772	6xC	PASS
1573#PU101@14+B200.fcs.png	PU101	14	208.47	2.1	522.81	1.93	2.44668	8.26976	6xC	PASS
1574#PU101@15+B200.fcs.png	PU101	15	205.53	2.13	516.08	1.4	2.44973	8.28008	6xC	PASS
1575#PU102@1+B200.fcs.png	PU102	1	190.38	1.68	479.26	1.53	2.45599	8.30123	6xC	PASS
1576#PU102@2+B200.fcs.png	PU102	2	204.83	1.93	512.38	1.87	2.44048	8.24881	6xC	PASS
1577#PU102@3+B200.fcs.png	PU102	3	194.9	2.37	486.03	1.65	2.43292	8.22326	6xC	PASS
1578#PU102@4+B200.fcs.png	PU102	4	206.9	2.27	520.84	1.66	2.45595	8.30112	6xC	PASS
1580#PU102@6+B200.fcs.png	PU102	6	204.95	2.13	517.5	1.34	2.46342	8.32636	6xC	PASS
1581#PU102@7+B200.fcs.png	PU102	7	204.37	2.17	514.02	1.81	2.4538	8.29384	6xC	PASS
1583#PU102@8_sil+B200.fcs.png	PU102	8	201.08	2.54	492.06	1.44	2.3874	8.06941	6xC	FAIL
1584#PU102@9+B200.fcs.png§CHR	PU102	9	191.67	2.79	483.49	2.13	2.46099	8.31814	6xC	FAIL
1585#PU102@10+B200.fcs.png	PU102	10	192.55	2.34	487.72	2	2.47117	8.35257	6xC	PASS
1586#PU102@11+B200.fcs.png	PU102	11	205.03	3.07	521.29	1.17	2.48049	8.38407	6xC	FAIL
1587#PU102@12+B200.fcs.png	PU102	12	207.01	2.1	526.8	1.3	2.48274	8.39165	6xC	PASS
1589#PU102@13_sil+B200.fcs.png	PU102	13	201.47	1.52	498.57	1.43	2.4143	8.16035	6xC	PASS
1590#PU102@14+B200.fcs.png	PU102	14	193.57	2.74	487.37	1.67	2.45639	8.30259	6xC	FAIL
1591#PU103@1+B200.fcs.png	PU103	1	202.38	2.52	505.65	1.87	2.43758	8.23901	6xC	FAIL
1592#PU103@2+B200.fcs.png	PU103	2	227.48	2.37	568.36	1.49	2.43757	8.23897	6xC	PASS
1593#PU103@3+B200.fcs.png	PU103	3	202.92	1.61	499.47	1.35	2.40138	8.11666	6xC	PASS
1594#PU103@4+B200.fcs.png	PU103	4	202.73	1.8	510.57	1.15	2.45705	8.30482	6xC	PASS
1595#PU103@5+B200.fcs.png	PU103	5	236.31	1.66	591.2	1.18	2.44078	8.24983	6xC	PASS
1596#PU103@6+B200.fcs.png	PU103	6	199.1	1.7	501.12	1.09	2.45554	8.29972	6xC	PASS
1597#PU103@7+B200.fcs.png	PU103	7	203.64	1.43	514.24	1.15	2.46365	8.32713	6xC	PASS
1598#PU103@8+B200.fcs.png	PU103	8	223.89	1.4	564.83	1.06	2.46127	8.31909	6xC	PASS
1599#PU103@9+B200.fcs.png	PU103	9	195.44	2.2	490.61	1.51	2.44906	8.27782	6xC	PASS
1600#PU103@10+B200.fcs.png	PU103	10	200.58	2.18	503.6	1.83	2.44948	8.27925	6xC	PASS
1601#PU103@11+B200.fcs.png	PU103	11	251.55	1.35	627.26	1.12	2.43276	8.22273	6xC	PASS
1602#PU103@12+B200.fcs.png§CHR	PU103	12	239.43	2.06	604.73	1.38	2.4641	8.32867	6xC	PASS	42
1603#PU103@15+B200.fcs.png	PU103	15	217.54	2.26	543.16	1.43	2.43593	8.23344	6xC	PASS
1604#PU104@2+B200.fcs.png	PU104	2	249.15	1.67	618.58	1.07	2.42221	8.18706	6xC	PASS
1605#PU104@3+B200.fcs.png	PU104	3	201.59	2.07	510.48	1.65	2.47051	8.35031	6xC	PASS
1606#PU104@6+B200.fcs.png	PU104	6	205.45	1.7	502.93	0.53	2.38824	8.07224	6xC	PASS
1608#PU104@9+B200.fcs.png	PU104	9	246.83	1.7	616.02	1.41	2.43485	8.22981	6xC	PASS
1609#PU104@10+B200.fcs.png	PU104	10	203.05	2.06	500.24	1.81	2.40354	8.12397	6xC	PASS
1610#PU104@11+B200.fcs.png	PU104	11	216.99	2.2	538.45	1.43	2.42093	8.18274	6xC	PASS
1611#PU104@12+B200.fcs.png	PU104	12	200.66	1.84	505.23	1.48	2.45643	8.30273	6xC	PASS
1612#PU104@13+B200.fcs.png	PU104	13	190.23	1.89	474.89	1.61	2.43551	8.23203	6xC	PASS
1613#PU104@14+B200.fcs.png	PU104	14	202.01	2.11	496.3	2.01	2.39689	8.10148	6xC	PASS
1614#PU105@1+B200.fcs.png	PU105	1	224.37	1.36	550.63	1.08	2.39426	8.0926	6xC	PASS
1615#PU105@3+B200.fcs.png	PU105	3	236.82	2.3	594.5	1.37	2.44912	8.27802	6xC	PASS
1616#PU105@5+B200.fcs.png	PU105	5	203.61	1.83	504.69	1.4	2.41825	8.1737	6xC	PASS
1617#PU105@6+B200.fcs.png	PU105	6	250.62	1.36	619.12	0.91	2.4101	8.14614	6xC	PASS
1618#PU105@7+B200.fcs.png	PU105	7	214.57	3.04	558.97	1.75	2.54153	8.59038	7x	FAIL
1619#PU105@8+B200.fcs.png	PU105	8	205.27	1.73	504.41	1.13	2.39737	8.1031	6xC	PASS
1620#PU105@9+B200.fcs.png	PU105	9	234.28	2	579.86	1.54	2.4147	8.1617	6xC	PASS
1621#PU105@11+B200.fcs.png	PU105	11	199.08	1.57	486.18	1.71	2.38257	8.05309	6xC	PASS
1622#PU105@12+B200.fcs.png	PU105	12	200.62	2.24	495.64	1.7	2.41028	8.14676	6xC	PASS
1623#PU106@2+B200.fcs.png	PU106	2	212.07	2.16	530.93	2.06	2.4425	8.25564	6xC	PASS
1624#PU106@3+B200.fcs.png	PU106	3	198.12	1.64	493.39	1.5	2.42962	8.21211	6xC	PASS
1625#PU106@5+B200.fcs.png	PU106	5	251.39	1.92	635.83	1.42	2.46757	8.34038	6xC	PASS
1626#PU106@6+B200.fcs.png	PU106	6	237.69	1.6	599.78	1.23	2.46183	8.32097	6xC	PASS
1627#PU106@7+B200.fcs.png	PU106	7	199.81	3.25	511.96	1.76	2.49974	8.44912	6xC	FAIL
1628#PU106@8+B200.fcs.png	PU106	8	203.62	2.68	504.86	1.81	2.41895	8.17605	6xC	FAIL
1629#PU106@10+B200.fcs.png	PU106	10	204.57	1.96	513.1	1.5	2.44701	8.2709	6xC	PASS
1631#PU107@1_sil+B200.fcs.png	PU107	1	201.32	1.86	490.98	1.38	2.37932	8.0421	6xC	PASS
1632#PU107@5+B200.fcs.png	PU107	5	209.22	2.35	522.62	2.39	2.43702	8.23713	6xC	PASS
1633#PU107@9+B200.fcs.png	PU107	9	201.25	2.33	505.11	1.67	2.44865	8.27643	6xC	PASS
1634#PU107@10+B200.fcs.png	PU107	10	199.79	1.59	502.01	1.6	2.4514	8.28574	6xC	PASS
1635#PU107@11+B200.fcs.png	PU107	11	246.38	1.71	622.36	1.02	2.46441	8.32969	6xC	PASS
1636#PU108@1+B200.fcs.png	PU108	1	196.35	1.52	482.08	1.45	2.39532	8.0962	6xC	PASS
1637#PU108@3+B200.fcs.png	PU108	3	194.91	2.42	494.22	2.08	2.47379	8.3614	6xC	PASS
1638#PU108@4+B200.fcs.png	PU108	4	203.2	2.18	492.32	1.48	2.36374	7.98944	6xC	PASS
1639#PU108@5+B200.fcs.png	PU108	5	195.69	1.22	481.38	1.27	2.39991	8.11171	6xC	PASS
1640#PU108@6+B200.fcs.png	PU108	6	203.25	1.6	499.16	1.4	2.39599	8.09845	6xC	PASS
1641#PU108@7+B200.fcs.png	PU108	7	199.31	1.55	487.9	1.39	2.38824	8.07225	6xC	PASS
1642#PU108@9+B200.fcs.png	PU108	9	203.6	2.32	513.61	2.14	2.46111	8.31857	6xC	PASS
1643#PU108@11+B200.fcs.png	PU108	11	194.1	2.64	484.23	1.72	2.4339	8.22657	6xC	FAIL
1644#PU108@12+B200.fcs.png	PU108	12	190.86	2.37	475.77	1.94	2.43197	8.22006	6xC	PASS
1645#PU109@2+B200.fcs.png	PU109	2	203.93	1.97	506.3	1.28	2.42216	8.1869	6xC	PASS
1646#PU109@4+B200.fcs.png	PU109	4	204.68	2.25	503.78	1.75	2.40127	8.1163	6xC	PASS
1647#PU109@6+B200.fcs.png	PU109	6	204.92	2.35	507.53	1.58	2.41631	8.16714	6xC	PASS
1648#PU109@7+B200.fcs.png	PU109	7	205.43	1.53	505.66	1.07	2.40144	8.11685	6xC	PASS
1649#PU109@8+B200.fcs.png	PU109	8	204.15	2.05	515.61	1.94	2.46404	8.32846	6xC	PASS
1650#PU109@9+B200.fcs.png	PU109	9	206.58	2.86	514.49	1.56	2.42977	8.21262	6xC	FAIL
1651#PU109@10+B200.fcs.png	PU109	10	200.94	1.31	492.45	0.79	2.39096	8.08144	6xC	PASS
1652#PU109@11+B200.fcs.png	PU109	11	203.71	3	511.51	2.66	2.44973	8.28008	6xC	FAIL
1653#PU110@1+B200.fcs.png	PU110	1	206.55	2.47	494.97	1.95	2.33792	7.90217	unassigned	PASS
1654#PU110@2+B200.fcs.png	PU110	2	196.84	2.51	462	1.83	2.28984	7.73965	6xB	FAIL
1655#PU110@3+B200.fcs.png	PU110	3	202.35	1.27	469.23	1.11	2.26234	7.64672	6xB	PASS
1656#PU110@4+B200.fcs.png	PU110	4	202.05	1.36	505.58	0.97	2.44122	8.25133	6xC	PASS
1657#PU110@5+B200.fcs.png	PU110	5	216.92	2.37	518.9	1.96	2.33378	7.88818	6xB	PASS
1658#PU110@6+B200.fcs.png	PU110	6	212.25	2.49	495.03	1.85	2.27541	7.69089	6xB	PASS
1659#PU110@7+B200.fcs.png	PU110	7	206.38	1.54	489.39	1.16	2.31347	7.81952	6xB	PASS
1660#PU110@8+B200.fcs.png	PU110	8	188.83	1.57	435.42	1.35	2.24964	7.60379	unassigned	PASS
1661#PU110@9+B200.fcs.png	PU110	9	208.35	1.73	493.8	1.71	2.31224	7.81539	6xB	PASS
1662#PU110@10+B200.fcs.png	PU110	10	227.05	2.93	538.53	2.67	2.31401	7.82134	6xB	FAIL
1663#PU110@11+B200.fcs.png	PU110	11	204.67	1.96	479.89	1.56	2.28751	7.7318	6xB	PASS
1664#PU110@13+B200.fcs.png	PU110	13	214.14	3.01	501.41	2.95	2.2844	7.72126	6xB	FAIL
1665#PU110@14+B200.fcs.png	PU110	14	189.49	1.72	436.63	1.92	2.24804	7.59836	unassigned	PASS
1666#PU111@1+B200.fcs.png	PU111	1	203.68	1.61	506.04	1.26	2.42389	8.19274	6xC	PASS
1667#PU111@2+B200.fcs.png	PU111	2	211.57	1.49	517.81	1.19	2.38777	8.07066	6xC	PASS
1668#PU111@3+B200.fcs.png	PU111	3	203.51	1.51	505.3	1.01	2.42237	8.1876	6xC	PASS
1669#PU111@4+B200.fcs.png	PU111	4	211.44	1.38	506.77	2.02	2.3383	7.90345	unassigned	PASS
1670#PU111@5+B200.fcs.png	PU111	5	202.75	1.32	507.42	0.85	2.44165	8.25277	6xC	PASS
1671#PU111@6+B200.fcs.png	PU111	6	221.67	1.86	546.99	1.46	2.4074	8.13702	6xC	PASS
1672#PU111@7+B200.fcs.png	PU111	7	205.85	1.41	514.2	1.12	2.43701	8.23709	6xC	PASS
1673#PU111@8+B200.fcs.png	PU111	8	200.67	1.74	476.98	1.38	2.31896	7.8381	6xB	PASS
1674#PU111@10+B200.fcs.png	PU111	10	199.13	1.71	494.69	1.53	2.42366	8.19199	6xC	PASS
1675#PU111@11+B200.fcs.png	PU111	11	201.77	2.2	500.38	1.59	2.41947	8.17779	6xC	PASS
1676#PU111@12+B200.fcs.png	PU111	12	202.74	1.78	504	1.54	2.42531	8.19755	6xC	PASS
1677#PU111@13+B200.fcs.png	PU111	13	225.07	2.34	553.12	1.63	2.39761	8.10391	6xC	PASS
1678#PU111@15+B200.fcs.png	PU111	15	234.31	2.18	577.16	1.43	2.40315	8.12266	6xC	PASS
1679#PU111@16+B200.fcs.png	PU111	16	204.08	1.5	504.15	1.1	2.4101	8.14615	6xC	PASS
1680#PU112@1+B200.fcs.png	PU112	1	201.86	1.75	321.02	1.3	1.55152	5.24414	4xA	PASS
1681#PU112@2+B200.fcs.png	PU112	2	184.81	2.68	304.9	1.41	1.60956	5.44032	4xA	FAIL
1682#PU112@3+B200.fcs.png	PU112	3	197.6	2.13	321.9	1.98	1.58932	5.37189	4xA	PASS
1683#PU112@4+B200.fcs.png	PU112	4	224.34	2.31	358.05	1.96	1.55709	5.26296	4xA	PASS
1684#PU112@5+B200.fcs.png	PU112	5	223.05	2.65	349.22	2.09	1.52747	5.16285	4xA	FAIL
1685#PU112@6+B200.fcs.png	PU112	6	199.44	1.82	316.94	1.28	1.55039	5.24032	4xA	PASS
1686#PU112@7+B200.fcs.png	PU112	7	201.43	2.4	318.29	2.38	1.54161	5.21065	4xA	PASS
1687#PU112@8+B200.fcs.png	PU112	8	195.71	1.49	309.93	2.2	1.54499	5.22208	4xA	PASS
1688#PU112@9+B200.fcs.png	PU112	9	230.55	2.12	367.12	2.03	1.55353	5.25092	4xA	PASS
1689#PU112@10+B200.fcs.png§CHR	PU112	10	212.63	1.55	334.72	1.17	1.5358	5.19099	4xA	PASS	28
1690#PU112@11+B200.fcs.png	PU112	11	199.72	1.6	313.45	1.46	1.53117	5.17535	4xA	PASS
1691#PU112@12+B200.fcs.png	PU112	12	195.26	3.18	319.34	1.37	1.59557	5.39303	4xA	FAIL
1692#PU112@13+B200.fcs.png	PU112	13	215.09	1.16	337.83	1.11	1.53234	5.1793	4xA	PASS
1693#PU112@14+B200.fcs.png	PU112	14	220.46	1.19	352.77	0.94	1.56113	5.27661	4xA	PASS
1695#PU112@15_smes+B200.fcs.png	PU112	15	202.19	0.96	334.9	1.12	1.61596	5.46196	4xA	PASS
1696#PU113@1+B200.fcs.png	PU113	1	195.17	2.23	502.11	1.64	2.50993	8.48357	6xC	PASS
1697#PU113@2+B200.fcs.png	PU113	2	214.6	1.84	560.88	1.19	2.54986	8.61853	7x	PASS
1698#PU113@3+B200.fcs.png§CHR	PU113	3	209.62	1.84	534.91	1.46	2.48957	8.41474	6xC	PASS	42
1699#PU113@4+B200.fcs.png	PU113	4	223.05	2.26	580.1	0.94	2.53733	8.57617	unassigned	PASS
1700#PU113@5+B200.fcs.png	PU113	5	220.74	1.52	557.01	0.84	2.46183	8.32099	6xC	PASS
1701#PU113@6+B200.fcs.png	PU113	6	215.72	2.45	563.16	1.8	2.54693	8.60863	7x	PASS
1702#PU113@7+B200.fcs.png	PU113	7	205.66	1.37	532.54	1.01	2.52626	8.53877	unassigned	PASS
1703#PU113@8+B200.fcs.png	PU113	8	219.71	2.37	546.49	1.62	2.42666	8.2021	6xC	PASS
1704#PU113@9+B200.fcs.png	PU113	9	203.24	1.72	519.17	0.99	2.49216	8.42351	6xC	PASS
1705#PU113@10+B200.fcs.png	PU113	10	245.01	2.23	624.06	1.26	2.48496	8.39915	6xC	PASS
1706#PU113@12+B200.fcs.png	PU113	12	201.2	2.37	534.89	1.71	2.59366	8.76656	7x	PASS
1707#PU114@1+B200.fcs.png	PU114	1	208.22	1.97	515.41	1.17	2.41494	8.1625	6xC	PASS
1708#PU114@2+B200.fcs.png	PU114	2	186.8	2.39	471.72	1.15	2.46368	8.32722	6xC	PASS
1709#PU114@3+B200.fcs.png	PU114	3	190.6	1.49	482.27	1.48	2.46856	8.34373	6xC	PASS
1710#PU114@4+B200.fcs.png	PU114	4	217.15	1.49	518.9	1.23	2.33131	7.87983	6xB	PASS
1711#PU114@5+B200.fcs.png	PU114	5	206.35	1.65	505.32	1.05	2.38912	8.07523	6xC	PASS
1712#PU114@6+B200.fcs.png	PU114	6	199	1.42	492.8	1.76	2.41598	8.16602	6xC	PASS
1713#PU114@7+B200.fcs.png	PU114	7	222.65	1.46	551.47	1.09	2.41644	8.16755	6xC	PASS
1714#PU114@8+B200.fcs.png	PU114	8	226.06	1.49	558.08	1.03	2.40851	8.14077	6xC	PASS
1715#PU114@9+B200.fcs.png	PU114	9	222.56	1.32	546.55	1.22	2.39585	8.09796	6xC	PASS
1716#PU114@10+B200.fcs.png	PU114	10	197.76	1.65	490.6	1.2	2.42028	8.18054	6xC	PASS
1717#PU114@11+B200.fcs.png	PU114	11	201.7	1.21	502.92	0.96	2.43259	8.22216	6xC	PASS
1718#PU114@12+B200.fcs.png	PU114	12	185.38	2.42	454.4	1.24	2.3914	8.08292	6xC	PASS
1719#PU114@14+B200.fcs.png	PU114	14	194.6	1.56	484.85	1.04	2.43075	8.21594	6xC	PASS
1720#PU114@15+B200.fcs.png	PU114	15	196.83	1.07	495.63	1	2.45665	8.30346	6xC	PASS
1721#PU114@16+B200.fcs.png	PU114	16	222.38	2.14	558.03	1.48	2.44815	8.27475	6xC	PASS
1722#PU115@1+B200.fcs.png	PU115	1	206.05	1.2	504.55	1.28	2.38895	8.07466	6xC	PASS
1723#PU115@2+B200.fcs.png	PU115	2	210.01	1.3	518.58	0.81	2.40908	8.1427	6xC	PASS
1724#PU115@3+B200.fcs.png	PU115	3	207.04	1.35	498.86	1.31	2.35072	7.94543	unassigned	PASS
1725#PU115@4+B200.fcs.png	PU115	4	231.31	2.14	575.19	1.36	2.42601	8.19992	6xC	PASS
1726#PU115@6+B200.fcs.png	PU115	6	215.97	1.01	505.9	0.84	2.28532	7.72439	6xB	PASS
1727#PU115@7+B200.fcs.png	PU115	7	214.46	1.54	520.38	1.38	2.36728	8.00142	6xC	PASS
1728#PU115@8+B200.fcs.png	PU115	8	197.79	1.44	472.36	1.3	2.32994	7.8752	6xB	PASS
1729#PU115@12+B200.fcs.png	PU115	12	216.93	1.75	525.6	1.26	2.36381	7.98967	6xC	PASS
1730#PU115@13+B200.fcs.png	PU115	13	212.44	1.93	505.47	1.29	2.32132	7.84607	6xB	PASS
1731#PU115@14+B200.fcs.png	PU115	14	203.8	2.05	475.94	1.42	2.27837	7.70089	6xB	PASS
1732#PU115@15+B200.fcs.png	PU115	15	197.2	2.36	481.76	1.46	2.38342	8.05595	6xC	PASS
1733#PU115@16+B200.fcs.png	PU115	16	200.61	2.92	490.25	2.14	2.38419	8.05857	6xC	FAIL
1734#PU116@1+B200.fcs.png	PU116	1	232.1	2.21	584.48	1.63	2.4568	8.304	6xC	PASS
1735#PU116@2+B200.fcs.png	PU116	2	209.86	1.5	521.87	1.2	2.4261	8.20022	6xC	PASS
1736#PU116@3+B200.fcs.png	PU116	3	218.32	2.36	545.49	1.83	2.43764	8.23922	6xC	PASS
1737#PU116@4+B200.fcs.png	PU116	4	225.27	2.15	562.01	1.55	2.43398	8.22685	6xC	PASS
1738#PU116@5+B200.fcs.png	PU116	5	207.14	2.8	512.66	1.84	2.41458	8.16128	6xC	FAIL
1739#PU116@6+B200.fcs.png	PU116	6	203.42	1.54	498.66	1.28	2.39159	8.08358	6xC	PASS
1740#PU116@7+B200.fcs.png	PU116	7	231.56	2.04	580.45	1.7	2.44555	8.26598	6xC	PASS
1741#PU116@8+B200.fcs.png	PU116	8	217.08	2.19	506.93	1.97	2.27827	7.70054	6xB	PASS
1742#PU116@9+B200.fcs.png	PU116	9	197.62	1.97	494.8	2.16	2.44273	8.25642	6xC	PASS
1744#PU116@11+B200.fcs.png	PU116	11	224.77	2.44	551.1	1.92	2.39204	8.08509	6xC	PASS
1745#PU116@12+B200.fcs.png	PU116	12	202.26	1.58	493.2	1.11	2.37897	8.04092	6xC	PASS
1746#PU116@13+B200.fcs.png	PU116	13	229.91	2.8	571.95	0.96	2.42704	8.20338	6xC	FAIL
1747#PU116@14+B200.fcs.png	PU116	14	211.57	1.59	510.86	1.33	2.35572	7.96234	unassigned	PASS
1748#PU117@2+B200.fcs.png	PU117	2	208.06	2.48	516.94	2.25	2.42397	8.19303	6xC	PASS
1749#PU117@3+B200.fcs.png	PU117	3	201.32	2.62	481.37	2.34	2.33275	7.8847	6xB	FAIL
1750#PU117@4+B200.fcs.png	PU117	4	214.68	2.86	524.04	2.21	2.38149	8.04944	6xC	FAIL
1751#PU117@5+B200.fcs.png	PU117	5	197.91	2.02	494.66	1.71	2.43846	8.24199	6xC	PASS
1752#PU117@7+B200.fcs.png	PU117	7	204.56	2.66	503.19	2.42	2.39987	8.11156	6xC	FAIL
1753#PU117@8+B200.fcs.png	PU117	8	215.84	3.15	530.52	3.09	2.39798	8.10518	6xC	FAIL
1754#PU117@10+B200.fcs.png§CHR	PU117	10	204.25	2.65	532.05	2.58	2.54136	8.5898	7x	PASS	49
1755#PU117@11+B200.fcs.png	PU117	11	213.72	2.56	528.77	2.27	2.41378	8.15858	6xC	FAIL
1756#PU117@12+B200.fcs.png	PU117	12	222.65	2.71	554.27	1.73	2.42871	8.20902	6xC	FAIL
1757#PU117@13+B200.fcs.png	PU117	13	231.36	2.32	556.54	2.31	2.34684	7.93233	unassigned	PASS
1758#PU117@14+B200.fcs.png	PU117	14	211.97	2.24	539.61	1.83	2.4836	8.39457	6xC	PASS
1759#PU117@15+B200.fcs.png	PU117	15	208.21	1.99	527.01	1.6	2.46941	8.34661	6xC	PASS
1760#PU118@1+B200.fcs.png	PU118	1	221.92	2.21	518.31	1.6	2.27861	7.70169	6xB	PASS
1761#PU118@3+B200.fcs.png	PU118	3	232.33	1.51	541.15	1.28	2.27242	7.68078	6xB	PASS
1762#PU118@7+B200.fcs.png	PU118	7	216.57	1.56	517.27	1.65	2.33021	7.87611	6xB	PASS
1763#PU118@8+B200(2).fcs.png	PU118	8	200.28	1.77	466.22	1.47	2.27106	7.6762	6xB	PASS
1765#PU118@10+B200.fcs.png	PU118	10	207.64	1.9	490.4	0.53	2.30418	7.78811	6xB	PASS
1766#PU118@13+B200.fcs.png	PU118	13	202.32	1.47	458.6	1.13	2.21142	7.4746	6xA	PASS
1767#PU119@1+B200.fcs.png	PU119	1	199.2	2.71	484.38	1.74	2.37232	8.01844	6xC	FAIL
1768#PU119@4+B200.fcs.png	PU119	4	224.1	2.36	536.21	1.72	2.33437	7.89016	6xB	PASS
1769#PU119@7+B200.fcs.png	PU119	7	227.13	2.77	557.28	1.97	2.39373	8.09081	6xC	FAIL
1770#PU119@9+B200.fcs.png	PU119	9	228.33	2.32	552.65	1.81	2.36137	7.98142	unassigned	PASS
1771#PU119@10+B200.fcs.png	PU119	10	214.67	1.66	510.81	1.04	2.32148	7.84659	6xB	PASS
1772#PU119@11+B200.fcs.png	PU119	11	200.01	2.26	480.97	1.14	2.34608	7.92974	unassigned	PASS
1773#PU120@4+B200.fcs.png	PU120	4	197.84	1.99	496.94	1.18	2.45056	8.28291	6xC	PASS
1774#PU120@6+B200.fcs.png	PU120	6	211.15	2.2	524.94	1.81	2.42546	8.19807	6xC	PASS
1775#PU120@7+B200.fcs.png	PU120	7	241.63	1.93	620.27	1.27	2.50441	8.46492	6xC	PASS
1776#PU120@11+B200.fcs.png	PU120	11	202.88	1.8	506.25	1.18	2.43446	8.22846	6xC	PASS
1777#PU121@1+B200.fcs.png	PU121	1	208.98	1.5	494.73	0.6	2.30962	7.8065	6xB	PASS
1778#PU121@2+B200.fcs.png	PU121	2	205.85	1.24	504.07	1.26	2.389	8.07482	6xC	PASS
1779#PU121@3+B200.fcs.png	PU121	3	235.67	1.9	590.25	1.18	2.44347	8.25894	6xC	PASS
1780#PU122@1+B200.fcs.png	PU122	1	218.96	2.71	528.04	2.66	2.35276	7.95234	unassigned	FAIL
1781#PU122@2+B200.fcs.png	PU122	2	202.48	2.87	498.09	2.98	2.39995	8.11182	6xC	FAIL
1782#PU122@3+B200.fcs.png	PU122	3	211.84	2.33	518.7	2.3	2.38883	8.07423	6xC	PASS
1783#PU122@4+B200.fcs.png	PU122	4	224.08	2.37	552.69	1.88	2.40633	8.13339	6xC	PASS
1784#PU122@5+B200.fcs.png	PU122	5	194.85	3.32	499.13	1.86	2.49913	8.44707	6xC	FAIL
1785#PU122@6+B200.fcs.png	PU122	6	200.85	3.48	492.61	3.53	2.39281	8.08768	6xC	FAIL
1786#PU122@7+B200.fcs.png	PU122	7	205.03	1.83	500.23	2.08	2.38028	8.04535	6xC	PASS
1787#PU122@8+B200.fcs.png	PU122	8	208.71	2.61	529.18	2.04	2.47364	8.3609	6xC	FAIL
1788#PU122@9+B200.fcs.png	PU122	9	222.09	2.41	554.89	1.45	2.43755	8.23893	6xC	PASS
1789#PU122@10+B200.fcs.png	PU122	10	217.51	2.35	538.89	1.46	2.41711	8.16984	6xC	PASS
1790#PU122@11+B200.fcs.png	PU122	11	220.59	2.9	541.56	1.93	2.39517	8.09568	6xC	FAIL
1791#PU123@1+B200.fcs.png	PU123	1	209.62	2.28	525.09	2.25	2.44386	8.26026	6xC	PASS
1792#PU123@2+B200.fcs.png	PU123	2	209.11	2.14	473.1	2.45	2.20726	7.46055	6xA	PASS
1793#PU123@3+B200.fcs.png	PU123	3	219.06	2.77	544.26	2.31	2.42393	8.19287	6xC	FAIL
1794#PU123@4+B200.fcs.png	PU123	4	203.59	2.96	502.22	2.47	2.40665	8.13449	6xC	FAIL
1795#PU123@5+B200.fcs.png§CHR	PU123	5	199	1.6	507.24	1.55	2.48678	8.4053	6xC	PASS
1796#PU123@6+B200.fcs.png	PU123	6	193.91	4.2	486.61	3.02	2.44826	8.27511	6xC	FAIL
1797#PU123@7+B200.fcs.png	PU123	7	200.12	2.82	502.7	2.09	2.45072	8.28345	6xC	FAIL
1798#PU123@8+B200.fcs.png	PU123	8	214.75	2.81	542.63	2.24	2.46517	8.33227	6xC	FAIL
1800#PU123@9_smes+B200.fcs.png	PU123	9	197.67	1.88	494.17	2.21	2.439	8.24382	6xC	PASS
1801#PU123@10+B200.fcs.png	PU123	10	210.3	2.28	516.88	2.38	2.39788	8.10482	6xC	PASS
1802#PU123@11+B200.fcs.png	PU123	11	199.69	2.66	499.09	2.67	2.43836	8.24167	6xC	FAIL
1803#PU124@X+B200.fcs.png	PU124	X	207.93	1.88	527.15	2.02	2.47339	8.36007	6xC	PASS
1804#PU125@1+B200.fcs.png	PU125	1	207.46	1.75	488.66	1.56	2.29799	7.76721	6xB	PASS
1805#PU125@3+B200(2).fcs.png	PU125	3	217.98	2.73	530.45	2.1	2.37413	8.02455	6xC	FAIL
1807#PU125@5+B200.fcs.png	PU125	5	222.47	2.78	559.4	1.98	2.45317	8.2917	6xC	FAIL
1808#PU125@6+B200.fcs.png	PU125	6	200.97	2.56	492.3	3.06	2.38987	8.07777	6xC	FAIL
1809#PU126@1+B200.fcs.png	PU126	1	200.91	3.7	480.18	2.58	2.33173	7.88125	6xB	FAIL
1810#PU126@2+B200.fcs.png	PU126	2	210.56	2.67	521.71	2.43	2.41729	8.17045	6xC	FAIL
1811#PU126@3+B200.fcs.png	PU126	3	209.03	3.55	523.86	3.18	2.44502	8.26417	6xC	FAIL
1812#PU126@4+B200.fcs.png	PU126	4	203.01	2.44	496.42	2.1	2.38566	8.06352	6xC	PASS
1813#PU126@5+B200.fcs.png	PU126	5	212.41	2.17	517.1	2.86	2.37507	8.02772	6xC	FAIL
1814#PU126@7+B200.fcs.png	PU126	7	207.07	1.98	485	1.82	2.28508	7.72356	6xB	PASS
1815#PU126@8+B200.fcs.png	PU126	8	208.82	1.89	510.89	2.08	2.38688	8.06767	6xC	PASS
1816#PU126@9+B200.fcs.png	PU126	9	203.03	2.52	496.66	2.01	2.38658	8.06662	6xC	FAIL
1817#PU126@10+B200.fcs.png	PU126	10	201.39	1.94	494.45	2.4	2.3953	8.09613	6xC	PASS
1818#PU127@1+B200.fcs.png	PU127	1	194.79	2.02	484.62	1.9	2.42723	8.20404	6xC	PASS
1819#PU127@2+B200.fcs.png	PU127	2	202.41	2.62	507.87	2.16	2.44792	8.27396	6xC	FAIL
1820#PU127@3+B200.fcs.png	PU127	3	200.75	2.17	492.09	2.51	2.39147	8.08317	6xC	FAIL
1821#PU127@4+B200.fcs.png	PU127	4	208.83	3.28	527.62	1.85	2.46493	8.33146	6xC	FAIL
1822#PU127@5+B200.fcs.png	PU127	5	203.55	2.53	512.9	2.23	2.45832	8.30911	6xC	FAIL
1823#PU127@6+B200.fcs.png	PU127	6	198.42	2.21	502.29	2.88	2.46971	8.34761	6xC	FAIL
1824#PU127@7+B200.fcs.png	PU127	7	207.64	3.02	515.09	2.37	2.42018	8.18022	6xC	FAIL
1825#PU127@8+B200.fcs.png	PU127	8	221.34	2.32	539.74	2.72	2.37904	8.04114	6xC	FAIL
1826#PU128@2+B200.fcs.png	PU128	2	204.92	3.26	499.26	2.84	2.37694	8.03406	6xC	FAIL
1827#PU128@3+B200.fcs.png	PU128	3	217.03	2.01	542.13	1.85	2.43702	8.23714	6xC	PASS
1828#PU128@4+B200.fcs.png	PU128	4	197.57	2.38	489.03	2.02	2.41485	8.1622	6xC	PASS
1829#PU128@5+B200.fcs.png	PU128	5	217.32	2.94	542.9	2.16	2.43723	8.23783	6xC	FAIL
1830#PU128@6+B200.fcs.png	PU128	6	200.53	1.93	510.54	2.32	2.48386	8.39544	6xC	PASS
1831#PU129@1+B200.fcs.png	PU129	1	201.09	2.31	501.78	2.46	2.43444	8.22841	6xC	PASS
1832#PU129@2+B200.fcs.png	PU129	2	216.59	2.74	541.51	2.39	2.43918	8.24444	6xC	FAIL
1833#PU129@3+B200.fcs.png	PU129	3	212.51	2.67	530.77	2.18	2.43671	8.23607	6xC	FAIL
1834#PU129@4+B200.fcs.png	PU129	4	215.38	1.72	518.96	1.59	2.35074	7.9455	unassigned	PASS
1835#PU129@5+B200.fcs.png	PU129	5	203.18	2.7	517.39	2.31	2.48435	8.39711	6xC	FAIL
1836#PU129@6+B200.fcs.png	PU129	6	209.02	2.19	515.66	2.01	2.40687	8.1352	6xC	PASS
1837#PU129@7+B200.fcs.png	PU129	7	201.71	2.39	515.29	2.94	2.4923	8.42398	6xC	FAIL
1838#PU129@8+B200(2).fcs.png	PU129	8	210.61	1.78	516.45	1.2	2.39235	8.08616	6xC	PASS
1840#PU130@1+B200.fcs.png	PU130	1	204.35	3.23	514.54	3.04	2.45652	8.30304	6xC	FAIL
1841#PU130@2+B200.fcs.png	PU130	2	194.33	2.98	483.93	2.36	2.42951	8.21175	6xC	FAIL
1842#PU130@3+B200.fcs.png	PU130	3	199.59	3.13	505.96	2.85	2.47317	8.35931	6xC	FAIL
1843#PU130@4+B200.fcs.png	PU130	4	207.81	2.4	523.23	2.13	2.45642	8.30269	6xC	PASS
1844#PU130@5+B200.fcs.png	PU130	5	200.87	2.65	495.68	2.64	2.40748	8.13728	6xC	FAIL
1845#PU130@6+B200.fcs.png	PU130	6	218.32	2.21	538.75	3.58	2.40752	8.13742	6xC	FAIL
1846#PU130@7+B200.fcs.png	PU130	7	204.88	2.54	515.5	2.81	2.45474	8.29702	6xC	FAIL
1847#PU130@8+B200.fcs.png	PU130	8	212.34	2.56	530.08	2.15	2.43549	8.23194	6xC	FAIL
1848#PU131@2+B200.fcs.png	PU131	2	208.69	3.13	515.7	2.72	2.41086	8.1487	6xC	FAIL
1850#PU131@4+B200.fcs.png	PU131	4	215.68	2.89	550.83	1.77	2.49163	8.42172	6xC	FAIL
1851#PU131@6+B200(2).fcs.png	PU131	6	205.17	2.38	509.81	1.75	2.42421	8.19384	6xC	PASS
1855#PU131@9+B200.fcs.png	PU131	9	218.71	2.93	558.62	2.36	2.49186	8.42249	6xC	FAIL
1856#PU131@10+B200.fcs.png	PU131	10	195.2	2	492.91	2.41	2.46356	8.32685	6xC	PASS
1857#PU131@11+B200.fcs.png	PU131	11	209.89	2.88	536.6	2.56	2.49422	8.43047	6xC	FAIL
1859#PU132@1_sil+B200.fcs.png	PU132	1	210.02	1.97	459.76	2.51	2.13573	7.21877	6xA	FAIL
1860#PU132@3+B200.fcs.png	PU132	3	218.99	3.3	486.31	2.44	2.16653	7.32288	6xA	FAIL
1861#PU132@5+B200.fcs.png	PU132	5	207.2	2.55	473.18	1.8	2.22799	7.5306	unassigned	FAIL
1862#PU132@6+B200.fcs.png	PU132	6	190.89	1.81	428.59	1.63	2.19046	7.40375	6xA	PASS
1863#PU133@1+B200.fcs.png	PU133	1	197.71	2.83	502.43	2.47	2.47927	8.37992	6xC	FAIL
1864#PU133@2+B200.fcs.png	PU133	2	209.46	2.73	542.49	1.8	2.52678	8.5405	unassigned	FAIL
1865#PU133@3+B200.fcs.png	PU133	3	217.77	2.63	544	2.19	2.43712	8.23747	6xC	FAIL
1866#PU133@4+B200.fcs.png	PU133	4	211.96	2.19	532.09	2.89	2.4491	8.27797	6xC	FAIL
1867#PU133@6+B200.fcs.png	PU133	6	203.16	2.62	507.02	2.17	2.4348	8.22962	6xC	FAIL
1868#PU133@7+B200.fcs.png	PU133	7	201.59	3.59	494.32	3.4	2.3923	8.08597	6xC	FAIL
1869#PU133@8+B200.fcs.png	PU133	8	204.42	2.07	504.85	1.86	2.40943	8.14389	6xC	PASS
1870#PU133@9+B200.fcs.png	PU133	9	219.06	2.54	544.11	2.58	2.42326	8.19061	6xC	FAIL
1871#PU133@10+B200.fcs.png	PU133	10	205.64	3.03	517.12	2.95	2.45335	8.29233	6xC	FAIL
1872#PU133@11+B200.fcs.png	PU133	11	205	3.03	539.61	2.17	2.56804	8.67998	7x	FAIL
1873#PU134@1+B200.fcs.png	PU134	1	213.1	1.87	489.33	1.96	2.24024	7.57201	unassigned	PASS
1874#PU134@2+B200.fcs.png	PU134	2	205.93	2.43	487.93	1.54	2.31161	7.81323	6xB	PASS
1875#PU134@3+B200.fcs.png	PU134	3	213.74	2.86	519.52	2.59	2.37133	8.01511	6xC	FAIL
1876#PU134@4+B200.fcs.png	PU134	4	204.41	2.92	481.91	2.7	2.30006	7.77422	6xB	FAIL
1877#PU134@6+B200.fcs.png	PU134	6	213.06	2.37	498.99	2.36	2.28489	7.72294	6xB	PASS
1878#PUx1@1+B200.fcs.png	PUx1	1	186.16	3.43	455.24	3.19	2.38578	8.06393	6xC	FAIL
1879#PUx1@3+B200.fcs.png	PUx1	3	226.89	2.16	563.28	1.55	2.42206	8.18657	6xC	PASS
1880#PUx1@4+B200.fcs.png	PUx1	4	203.71	2.19	510.2	2.79	2.44345	8.25888	6xC	FAIL
1881#PUx1@5+B200.fcs.png	PUx1	5	211	2.03	524.24	2.52	2.42395	8.19295	6xC	FAIL
1882#PUx1@6+B200(2).fcs.png	PUx1	6	199.35	2.71	501.35	2.12	2.45358	8.29311	6xC	FAIL
1884#PUx1@7+B200.fcs.png	PUx1	7	224.98	2.76	563.13	3.04	2.44197	8.25387	6xC	FAIL
1885#PUx1@10+B200.fcs.png	PUx1	10	208.54	3.2	512.99	2.5	2.39991	8.11171	6xC	FAIL
1886#PUx2@2+B200.fcs.png	PUx2	2	207.41	2.7	508.77	3.31	2.39314	8.08881	6xC	FAIL
1887#PUx2@3+B200.fcs.png	PUx2	3	197.02	2.5	498.85	1.89	2.47022	8.34935	6xC	PASS
1888#PUx2@5+B200.fcs.png	PUx2	5	197.26	3.65	487.38	3.93	2.41049	8.14745	6xC	FAIL
1889#PUx2@6+B200.fcs.png	PUx2	6	215.47	2.37	545.48	2.45	2.46984	8.34805	6xC	PASS
1890#PUx2@7+B200.fcs.png	PUx2	7	196.01	1.91	482.22	1.25	2.40018	8.1126	6xC	PASS
1892#PUx3@1+B200.fcs.png	PUx3	1	199.54	2	504.24	1.62	2.46538	8.33298	6xC	PASS
1893#PUx3@2+B200.fcs.png	PUx3	2	197.44	2.1	497.78	2.11	2.45968	8.31372	6xC	PASS
1894#PUx3@3+B200.fcs.png	PUx3	3	208.69	2.17	521.15	1.48	2.43634	8.23482	6xC	PASS
1895#PUx3@4+B200.fcs.png	PUx3	4	211.27	2.35	521.92	2.48	2.41014	8.14627	6xC	PASS
1896#PUx3@5+B200.fcs.png	PUx3	5	222.36	2.78	546.26	2.63	2.39673	8.10094	6xC	FAIL
1897#PUx3@6+B200.fcs.png	PUx3	6	207.5	2.82	522.93	2.67	2.45868	8.31033	6xC	FAIL
1898#PUx3@7+B200.fcs.png	PUx3	7	204.24	2.75	512.67	2.07	2.44891	8.27732	6xC	FAIL
1899#PUx3@8+B200.fcs.png	PUx3	8	215.22	2.84	541.22	2.44	2.45339	8.29247	6xC	FAIL
1900#PUx3@9+B200.fcs.png	PUx3	9	207.01	2.73	514.25	2.26	2.42359	8.19173	6xC	FAIL
1901#PUx3@10+B200.fcs.png	PUx3	10	210.75	2.76	538.24	2.43	2.49164	8.42173	6xC	FAIL
1902#PUx4@1+B200.fcs.png	PUx4	1	211.01	2.82	532.54	2.15	2.46221	8.32227	6xC	FAIL
1903#PUx4@2+B200.fcs.png	PUx4	2	201.43	2.12	506.51	1.45	2.45324	8.29195	6xC	PASS
1904#PUx4@3+B200.fcs.png	PUx4	3	206.27	2.62	509.83	1.83	2.41138	8.15046	6xC	FAIL
1905#PUx4@4+B200.fcs.png	PUx4	4	213.22	2.28	529.66	2.4	2.42351	8.19147	6xC	PASS
1906#PUx4@5+B200.fcs.png	PUx4	5	198.37	1.76	491.59	1.76	2.4177	8.17184	6xC	PASS
1907#PUx4@7+B200.fcs.png	PUx4	7	206.98	2.61	515.47	2.41	2.42969	8.21236	6xC	FAIL
1908#PUx4@8+B200.fcs.png	PUx4	8	203.67	1.71	498.73	2.15	2.38899	8.07479	6xC	PASS
1909#PUx4@9+B200.fcs.png	PUx4	9	206.88	2.53	517.98	3.31	2.4427	8.25634	6xC	FAIL
1910#PUx4@10+B200.fcs.png	PUx4	10	202.96	2.73	513.36	2.88	2.46767	8.34074	6xC	FAIL
1911#PUx4@11+B200.fcs.png	PUx4	11	208.64	2.18	514.09	1.89	2.40391	8.12521	6xC	PASS
1912#PUx4@12+B200.fcs.png	PUx4	12	211.77	2.5	533.33	1.92	2.45701	8.30471	6xC	PASS
1913#PUx5@1+B200.fcs.png	PUx5	1	200.43	2.85	497.93	2.33	2.42372	8.19216	6xC	FAIL
1914#PUx5@3+B200.fcs.png	PUx5	3	211.53	2.47	528.45	1.96	2.43729	8.23806	6xC	PASS
1915#PUx5@4+B200.fcs.png	PUx5	4	209.26	2.09	534.75	2.03	2.49311	8.4267	6xC	PASS
1916#PUx5@5+B200.fcs.png	PUx5	5	200.88	2.18	499.24	2.92	2.42465	8.19531	6xC	FAIL
1917#PUx5@6+B200.fcs.png	PUx5	6	203.94	2.6	512.11	2.46	2.44984	8.28044	6xC	FAIL
1918#PUX5@7+B200.fcs.png	PUx5	7	196.85	1.56	484.41	1.3	2.40079	8.11466	6xC	PASS
1919#PUx5@8+B200.fcs.png	PUx5	8	213.66	2.28	535.29	2.06	2.44423	8.2615	6xC	PASS
1920#PUx6@1+B200.fcs.png
1921#PUx6@2+B200.fcs.png
1922#PUx6@3+B200.fcs.png
1923#PUx6@4+B200.fcs.png
1924#PUx6@5+B200.fcs.png
1925#PUx6@6+B200.fcs.png
1926#PUx6@8+B200.fcs.png
1927#PUx6@9+B200.fcs.png
1928#PUx7@1+B200.fcs.png
1929#PUx7@2+B200.fcs.png
1930#PUx7@3+B200.fcs.png
1932#PUx7@4+B200.fcs.png
1933#PUx7@5+B200.fcs.png
1934#PUx7@6+B200.fcs.png
